# Supplementary material for: Seroprevalence of SARS-CoV-2 infection in Cincinnati Ohio USA from August to December 2020
Source: PLoS One. 2021 Jul 14;16(7):e0254667. doi: 10.1371/journal.pone.0254667 (PMC8279307; doi:10.1371/journal.pone.0254667)
Supplement: S1 Data — Excel spread sheet of the 9550 blood donors that were evaluated in this study broken into columns that shows the date of visit to the blood collection center, the State, the geographic region as east (E), west (W) or Kentucky (KY), the blood type, the age, gender, race and raw S protein ELISA OD value. (XLSX) [file pone.0254667.s002.xlsx]

## Sheet: De-identified
Date of Visit	State	Geographic region	Blood Type	Age	Gender	Ethnic Description	Spike Ab
20201012	OH	E	A +	16	M	African American	2.134
20201012	OH	E	A +	17	M	African American	0.128
20201012	OH	E	B +	17	F	African American	0.109
20201012	OH	W	AB +	17	F	African American	0.038
20201012	OH	W	A +	17	F	African American	0.113
20201029	OH	W	O +	17	F	African American	0.111
20201104	OH	E	O +	17	M	African American	0.076
20201107	OH	W	O +	17	M	African American	0.146
20201118	OH	W	B +	17	F	African American	0.199
20200922	OH	W	O +	18	F	African American	0.16
20200924	OH	E	B +	18	M	African American	0.141
20200902	OH	W	O +	19	F	African American	0.103
20200909	KY	KY	AB +	19	M	African American	0.145
20200916	OH	N	A +	19	F	African American	0.321
20200921	OH	E	A +	19	M	African American	0.07
20201001	OH	E	O +	20	F	African American	0.135
20201007	OH	E	O +	20	M	African American	0.075
20201027	OH	W	B +	20	M	African American	0.074
20201118	OH	W	A +	20	F	African American	0.122
20201128	OH	E	O +	20	F	African American	0.073
20201003	OH	W	O +	21	M	African American	0.025
20201205	OH	W	B +	21	M	African American	0.09
20200921	OH	E	AB +	22	F	African American	0.506
20201027	OH	W	O +	22	F	African American	0.067
20201105	KY	KY	O +	22	F	African American	2.196
20201116	OH	E	B +	22	M	African American	0.101
20200820	OH	W	O +	23	F	African American	0.179
20200921	OH	W	O +	23	M	African American	0.428
20201104	OH	E	O +	23	F	African American	0.181
20201117	OH	W	A -	23	F	African American	0.182
20201128	OH	E	O +	23	F	African American	0.163
20201205	OH	E	A +	23	M	African American	2.303
20200918	OH	E	O +	24	F	African American	0.174
20201003	OH	E	A +	25	M	African American	0.161
20201030	KY	KY	B +	25	M	African American	0.291
20201107	OH	E	O +	25	F	African American	0.047
20200905	OH	E	A +	26	F	African American	0.06
20201012	OH	W	O +	27	M	African American	0.176
20201112	OH	E	O +	27	F	African American	0.09
20201001	OH	W	B +	28	M	African American	0.142
20201112	OH	W	O +	28	F	African American	1.259
20200813	OH	E	B +	29	M	African American	1.314
20201027	OH	E	A +	29	M	African American	0.07
20201204	OH	E	AB +	29	M	African American	0.455
20200908	OH	E	O +	30	M	African American	0.151
20200909	OH	W	B +	30	F	African American	0.191
20200905	OH	W	O +	31	F	African American	0.052
20200914	OH	E	B +	31	F	African American	0.08
20201027	OH	E	O +	31	M	African American	0.341
20201003	OH	W	A +	32	F	African American	0.107
20200916	OH	E	B +	33	M	African American	0.194
20200916	OH	W	O +	34	F	African American	0.471
20200916	OH	W	B +	34	F	African American	2.664
20201205	OH	W	B +	34	M	African American	0.064
20200905	OH	W	A +	35	F	African American	0.096
20200914	OH	E	A +	35	F	African American	0.152
20201016	OH	W	B +	35	M	African American	0.157
20201003	OH	E	O -	36	M	African American	0.081
20201005	OH	W	O +	37	F	African American	1.865
20200813	OH	E	O +	38	M	African American	0.362
20200924	OH	W	O +	38	F	African American	0.027
20201016	OH	E	O +	38	F	African American	0.211
20201016	OH	E	O +	38	M	African American	0.164
20201029	OH	W	O +	38	M	African American	0.004
20201120	OH	W	O +	39	F	African American	0.062
20201022	OH	E	B +	40	F	African American	0.252
20200929	OH	E	O +	41	F	African American	0.079
20201124	OH	E	O +	41	F	African American	0.065
20201128	OH	W	AB +	41	F	African American	0.273
20200921	OH	E	O +	42	F	African American	0.229
20201125	OH	E	O +	42	F	African American	0.085
20201003	OH	W	O +	43	F	African American	2.44
20201112	OH	W	O +	43	F	African American	0.145
20200909	OH	W	B +	44	M	African American	0.227
20200916	KY	KY	O +	44	M	African American	0.136
20201107	OH	W	B +	44	M	African American	2.352
20200905	OH	E	A +	45	F	African American	0.08
20201026	OH	E	A +	45	M	African American	0.074
20201106	OH	E	A +	46	F	African American	0.091
20201125	OH	W	O +	46	F	African American	0.115
20201125	OH	E	O +	46	M	African American	0.191
20200929	KY	KY	O +	47	M	African American	0.04
20200914	OH	W	O -	49	F	African American	0.072
20201021	OH	W	O +	49	F	African American	0.111
20201030	OH	W	O +	49	M	African American	0.041
20201118	OH	W	O +	49	F	African American	1.695
20201120	OH	E	A +	49	M	African American	0.24
20200918	OH	N	O +	50	F	African American	0.372
20201012	OH	E	A +	50	F	African American	0.154
20201107	OH	W	O +	50	F	African American	0.174
20201125	OH	W	O +	50	M	African American	0.266
20201001	OH	E	A +	51	F	African American	0.306
20201003	OH	W	A +	51	F	African American	0.308
20201007	OH	W	A +	51	M	African American	0.132
20201128	OH	W	O +	51	F	African American	0.262
20201208	OH	E	O +	51	M	African American	0.028
20200905	OH	W	O +	52	F	African American	0.089
20200918	OH	W	O +	52	M	African American	0.27
20200929	OH	W	B +	52	F	African American	0.061
20201106	OH	W	O +	52	M	African American	0.107
20201107	OH	W	O +	52	M	African American	-0.003
20201112	OH	E	O +	52	F	African American	0.071
20200902	OH	E	B +	53	F	African American	0.151
20201120	OH	W	O +	53	F	African American	0.09
20200914	OH	W	O +	54	F	African American	0.307
20200916	OH	W	A +	54	F	African American	2.643
20200929	OH	W	O +	54	F	African American	0.079
20201027	KY	KY	O +	54	M	African American	0.182
20201107	OH	W	A +	54	M	African American	0.09
20201208	OH	W	O -	54	M	African American	0.085
20200813	OH	W	O +	55	M	African American	0.083
20200826	OH	W	B +	55	M	African American	0.386
20200908	OH	W	O +	55	M	African American	0.265
20201107	OH	W	O +	55	M	African American	0.001
20200820	OH	W	B +	56	M	African American	0.289
20200826	OH	W	B +	56	F	African American	0.142
20200929	OH	E	O +	56	F	African American	0.041
20201026	OH	W	B +	56	F	African American	0.87
20201107	OH	W	O +	56	F	African American	0.141
20200905	OH	W	O +	57	M	African American	0.094
20200826	OH	E	O +	58	F	African American	0.073
20200904	OH	E	A +	58	M	African American	-0.037
20201003	OH	W	O +	58	F	African American	0.075
20201016	OH	W	A +	58	F	African American	0.087
20201022	OH	W	B +	58	M	African American	0.154
20200905	OH	W	B +	59	F	African American	0.972
20200914	OH	W	AB +	59	F	African American	0.556
20201015	OH	E	B +	59	M	African American	0.337
20200902	OH	E	A +	60	F	African American	0.056
20201003	KY	KY	AB +	60	M	African American	0.206
20201026	OH	E	O +	60	M	African American	0.127
20201105	KY	KY	A +	60	F	African American	0.198
20201105	OH	W	B +	60	M	African American	0.268
20201106	OH	W	A +	60	M	African American	0.446
20200902	OH	W	A +	61	F	African American	1.432
20200924	OH	W	O +	61	F	African American	0.05
20201001	OH	W	O +	61	F	African American	0.129
20201003	OH	W	O +	61	M	African American	0.243
20201009	OH	W	O +	61	F	African American	0.114
20200904	OH	E	O +	62	M	African American	0.148
20201001	OH	W	B +	62	F	African American	0.134
20201003	KY	KY	B +	62	M	African American	0.135
20201112	OH	W	AB +	62	F	African American	0.119
20200826	OH	E	O +	63	M	African American	0.102
20200905	OH	E	O +	63	F	African American	0.079
20200916	OH	W	O +	63	F	African American	0.293
20201029	OH	E	O +	63	F	African American	0.124
20200820	OH	W	A +	64	M	African American	0.326
20201104	OH	E	A +	64	F	African American	1.934
20201201	OH	W	B +	64	M	African American	0.039
20201205	OH	E	A +	64	M	African American	0.012
20201021	OH	E	O +	65	M	African American	0.092
20201118	OH	E	O +	65	F	African American	0.144
20201208	OH	E	O +	65	F	African American	0.072
20201118	KY	KY	AB +	66	F	African American	0.095
20200820	OH	E	O +	67	M	African American	-0.12
20200928	OH	E	B -	67	F	African American	0.023
20201106	OH	E	A -	67	M	African American	0.002
20201107	OH	E	O +	67	F	African American	0.068
20201201	OH	W	A +	67	F	African American	0.062
20201003	KY	KY	O +	68	M	African American	0.157
20201026	OH	E	O +	68	F	African American	0.22
20200826	OH	W	O +	69	M	African American	0.112
20201003	OH	W	O +	69	F	African American	0.086
20201107	OH	E	B +	69	M	African American	0.131
20200826	OH	W	B +	70	M	African American	0.181
20200916	OH	W	O +	70	M	African American	0.307
20200929	OH	W	B -	70	M	African American	-0.002
20201016	OH	W	O +	70	M	African American	0.235
20200904	OH	W	A +	71	F	African American	0.112
20201105	OH	E	O +	71	M	African American	0.165
20201112	OH	W	A +	71	M	African American	0.104
20201128	OH	W	O +	71	M	African American	0.209
20200914	OH	W	B +	72	F	African American	0.049
20201012	OH	W	A +	73	F	African American	0.065
20201016	KY	KY	O +	73	M	African American	0.08
20201009	OH	W	O -	74	M	African American	0.166
20200909	OH	W	B +	75	F	African American	0.156
20201118	OH	E	O +	75	M	African American	0.124
20201029	OH	W	A +	76	M	African American	0.086
20201125	OH	W	O -	77	F	African American	0.131
20200921	OH	E	O +	78	M	African American	0.096
20201204	OH	W	A +	82	M	African American	0.058
20200813	OH	E	A +	40	F	American Indian Alaska Native	0.286
20200908	OH	E	A +	40	M	American Indian Alaska Native	0.203
20200813	OH	W	O +	41	F	American Indian Alaska Native	0.108
20201105	OH	E	O +	61	M	American Indian Alaska Native	0.295
20201104	KY	KY	O +	18	F	Asian	0.159
20201105	KY	KY	O +	18	F	Asian	0.207
20201117	OH	E	B +	18	F	Asian	0.095
20200922	OH	E	A +	19	F	Asian	0.089
20200813	OH	E	O +	20	M	Asian	0.128
20200924	OH	E	A +	20	M	Asian	0.972
20201003	OH	W	B +	20	F	Asian	0.087
20201105	OH	E	AB +	20	M	Asian	0.099
20201116	OH	E	B +	20	M	Asian	0.188
20201117	OH	E	B +	20	F	Asian	2.74
20201118	OH	E	B +	20	F	Asian	0.068
20201105	OH	E	O +	21	F	Asian	0.075
20201116	OH	E	O +	21	M	Asian	0.125
20201118	KY	KY	AB +	21	F	Asian	0.086
20201118	OH	E	O +	21	F	Asian	0.06
20200904	OH	E	O +	22	F	Asian	0.162
20200924	OH	E	AB +	22	F	Asian	0.05
20201027	OH	E	B +	22	F	Asian	0.055
20201030	OH	E	A +	22	M	Asian	0.052
20201116	OH	W	O +	22	M	Asian	0.057
20200902	OH	E	O +	23	F	Asian	0.051
20201118	OH	E	O +	23	M	Asian	0.106
20200813	KY	KY	B +	24	M	Asian	0.275
20201117	OH	E	A +	24	M	Asian	0.23
20201205	OH	W	B +	25	F	Asian	0.001
20201118	OH	W	AB +	26	F	Asian	0.17
20201116	OH	E	B +	27	F	Asian	0.3
20201124	OH	E	O +	28	M	Asian	1.782
20200909	OH	W	B +	29	M	Asian	0.245
20200916	OH	E	B +	29	M	Asian	0.246
20201026	OH	E	O +	29	M	Asian	0.066
20201116	OH	E	O +	29	F	Asian	0.332
20200924	OH	W	B -	30	M	Asian	0.089
20200909	OH	E	A +	31	F	Asian	0.239
20201120	OH	E	B +	31	M	Asian	0.25
20201104	OH	W	B +	32	F	Asian	0.08
20200924	OH	E	B +	34	M	Asian	0.336
20201201	OH	W	O +	34	F	Asian	0.215
20201208	OH	E	B +	34	M	Asian	1.134
20200813	OH	E	B +	35	M	Asian	0.223
20200916	OH	E	O +	35	F	Asian	0.383
20200929	OH	W	B +	35	F	Asian	0.814
20200914	OH	E	A +	36	F	Asian	0.179
20201021	KY	KY	A +	36	M	Asian	0.08
20201027	OH	E	A +	36	F	Asian	0.065
20200820	OH	W	A +	38	M	Asian	0.257
20201003	OH	E	O +	38	M	Asian	0.059
20200902	OH	E	O -	39	M	Asian	0.123
20201204	OH	E	A +	39	M	Asian	0.645
20200904	OH	W	O +	40	M	Asian	-0.048
20201116	OH	E	A +	40	M	Asian	1.347
20200905	OH	W	B +	41	M	Asian	0.111
20200929	OH	E	O -	42	M	Asian	0.071
20201005	OH	E	O +	43	F	Asian	-0.002
20200909	OH	E	O +	44	M	Asian	0.279
20201005	OH	E	B +	44	M	Asian	0.048
20201128	OH	E	O +	44	F	Asian	0.263
20200916	OH	E	AB +	45	F	Asian	0.13
20200922	OH	E	A +	45	F	Asian	0.1
20201012	OH	E	B +	45	F	Asian	0.067
20201015	OH	W	A +	45	M	Asian	0.1
20201116	OH	E	B +	45	F	Asian	0.25
20201027	OH	W	B +	47	M	Asian	0.168
20200929	OH	W	A +	48	F	Asian	0.053
20200922	OH	E	B +	49	M	Asian	0.099
20200928	OH	W	O +	49	M	Asian	0.135
20201009	OH	E	AB -	50	M	Asian	0.262
20200914	OH	W	B +	51	F	Asian	0.089
20200921	OH	E	AB +	52	M	Asian	0.311
20201016	OH	E	O +	52	F	Asian	0.182
20201208	OH	E	O +	52	M	Asian	0.056
20201005	OH	E	O +	53	F	Asian	0.107
20201118	OH	E	B +	53	F	Asian	0.09
20201116	OH	E	B +	57	F	Asian	0.112
20201125	OH	E	B -	57	M	Asian	0.111
20200820	OH	E	A +	62	M	Asian	0.231
20201117	OH	W	O +	63	M	Asian	0.405
20201007	OH	E	O +	64	F	Asian	0
20201012	OH	W	O +	16	M	Hispanic or Latino	0.113
20200820	IN	W	O +	18	F	Hispanic or Latino	0.101
20200922	OH	E	B +	18	M	Hispanic or Latino	0.047
20201012	OH	W	O +	18	M	Hispanic or Latino	0.096
20201104	OH	E	O +	18	F	Hispanic or Latino	2.519
20201116	OH	W	A +	18	F	Hispanic or Latino	0.083
20201118	OH	E	O +	18	F	Hispanic or Latino	0.087
20201120	OH	W	O +	19	F	Hispanic or Latino	0.076
20200921	OH	E	B +	20	F	Hispanic or Latino	0.12
20201105	OH	E	O +	21	F	Hispanic or Latino	0.167
20200908	OH	W	O +	23	F	Hispanic or Latino	0.176
20200921	OH	E	O -	23	F	Hispanic or Latino	0.156
20200922	OH	E	O +	23	F	Hispanic or Latino	0.088
20201116	OH	E	O +	24	M	Hispanic or Latino	0.152
20200826	KY	KY	B +	26	M	Hispanic or Latino	0.114
20200902	OH	W	B +	26	F	Hispanic or Latino	0.236
20201107	OH	W	A +	26	F	Hispanic or Latino	2.369
20200820	OH	E	A +	28	M	Hispanic or Latino	0.264
20201125	OH	W	B +	28	F	Hispanic or Latino	0.134
20200914	KY	KY	O +	29	F	Hispanic or Latino	0.063
20201117	OH	E	O +	29	M	Hispanic or Latino	0.154
20201005	OH	W	O +	30	F	Hispanic or Latino	0.06
20201022	OH	W	O +	30	F	Hispanic or Latino	-0.004
20200820	OH	E	O +	32	M	Hispanic or Latino	0.119
20201021	OH	W	O +	35	M	Hispanic or Latino	0.119
20201022	OH	E	O +	35	M	Hispanic or Latino	0.557
20200909	OH	W	B +	37	F	Hispanic or Latino	0.205
20201128	OH	E	A +	37	M	Hispanic or Latino	0.082
20201117	OH	E	O +	39	F	Hispanic or Latino	0.102
20200824	KY	KY	O +	40	M	Hispanic or Latino	0.129
20200916	OH	E	O +	42	M	Hispanic or Latino	0.368
20201026	KY	KY	A +	43	M	Hispanic or Latino	0.051
20201120	OH	W	O +	44	M	Hispanic or Latino	0.051
20200820	OH	W	A +	45	M	Hispanic or Latino	0.305
20200922	OH	W	A +	45	M	Hispanic or Latino	-0.018
20201007	IN	W	O +	45	F	Hispanic or Latino	0.074
20201104	OH	E	O +	46	F	Hispanic or Latino	0.052
20200820	OH	E	B +	48	F	Hispanic or Latino	0.109
20201007	KY	KY	B +	49	M	Hispanic or Latino	0.277
20201116	OH	E	O +	49	F	Hispanic or Latino	0.102
20200909	KY	KY	O +	51	F	Hispanic or Latino	0.224
20200921	OH	W	O +	51	F	Hispanic or Latino	1.642
20200813	OH	E	O +	52	M	Hispanic or Latino	0.143
20201125	OH	E	O +	52	F	Hispanic or Latino	0.063
20201022	OH	W	O +	53	M	Hispanic or Latino	0.191
20200826	OH	E	O +	56	F	Hispanic or Latino	0.051
20201005	OH	W	A +	56	M	Hispanic or Latino	0.111
20200826	OH	E	O +	60	F	Hispanic or Latino	2.111
20200824	OH	E	O +	61	F	Hispanic or Latino	0.066
20200916	OH	E	O -	63	F	Hispanic or Latino	0.31
20201030	OH	E	O -	67	F	Hispanic or Latino	0.247
20201003	OH	E	O +	69	M	Hispanic or Latino	0.139
20201003	OH	W	O +	70	F	Hispanic or Latino	0.307
20201030	OH	W	A +	71	M	Hispanic or Latino	0.12
20201120	OH	W	O +	32	M	Native Hawaiian Pacific Island	0.123
20201026	OH	E	O +	36	F	Native Hawaiian Pacific Island	0.215
20201128	KY	KY	B +	38	F	Native Hawaiian Pacific Island	0.094
20201012	KY	KY	A +	16	F	Not Specified	0.098
20200820	IN	W	A +	17	F	Not Specified	0.168
20200916	KY	KY	A +	18	M	Not Specified	0.397
20201016	OH	E	O +	24	M	Not Specified	0.311
20201030	OH	E	A +	27	F	Not Specified	0.041
20200914	OH	E	O -	29	F	Not Specified	0.065
20201118	IN	W	O +	31	M	Not Specified	0.054
20200921	OH	E	B +	33	M	Not Specified	0.274
20200914	KY	KY	O +	37	M	Not Specified	0.063
20200909	OH	E	A +	38	F	Not Specified	1.437
20201204	OH	E	B +	41	M	Not Specified	0.057
20200908	KY	KY	A +	42	M	Not Specified	0.332
20201116	OH	E	B +	45	M	Not Specified	0.187
20201022	OH	W	O +	52	M	Not Specified	0.142
20200921	OH	W	A +	55	F	Not Specified	0.286
20201124	IN	W	O +	57	M	Not Specified	0.097
20200909	OH	E	O +	60	M	Not Specified	0.19
20201112	OH	W	O +	63	M	Not Specified	0.06
20201016	OH	E	A -	65	M	Not Specified	0.088
20201112	OH	W	O +	65	F	Not Specified	0.112
20201015	OH	W	O +	69	F	Not Specified	0.081
20201030	OH	W	A -	69	M	Not Specified	0.095
20201005	KY	KY	A +	72	M	Not Specified	0.071
20201125	OH	W	O +	72	M	Not Specified	0.203
20201001	OH	W	O +	73	M	Not Specified	0.054
20200820	OH	W	A -	77	M	Not Specified	0.257
20201012	OH	W	O +	18	F	Other	0.12
20201117	OH	E	O +	18	F	Other	0.191
20201117	OH	E	B +	19	F	Other	0.065
20200909	OH	E	A +	20	F	Other	0.141
20201208	OH	E	A +	20	M	Other	0.086
20201124	IN	W	O +	23	F	Other	0.095
20201015	OH	E	AB +	25	M	Other	0.174
20200813	KY	KY	A +	27	M	Other	0.258
20200928	OH	E	A +	29	M	Other	1.338
20201027	KY	KY	B +	30	M	Other	0.115
20200921	OH	W	A +	32	M	Other	0.233
20200929	KY	KY	O +	32	F	Other	0.048
20201009	OH	E	O +	32	F	Other	0.221
20201104	OH	E	O +	33	F	Other	0.14
20200924	OH	E	A +	34	F	Other	0.23
20201009	KY	KY	AB +	34	F	Other	0.144
20200924	OH	E	O +	35	M	Other	0.746
20200909	OH	W	B +	37	F	Other	0.16
20201128	OH	W	B +	37	M	Other	0.16
20200924	OH	E	B +	39	F	Other	0.132
20200905	KY	KY	O +	42	M	Other	0.093
20201003	OH	E	O +	42	F	Other	0.127
20201201	KY	KY	O +	43	F	Other	0.142
20200820	OH	W	O +	45	M	Other	0.285
20201012	OH	W	O +	47	M	Other	0.397
20201003	OH	E	A +	48	F	Other	0.066
20201204	OH	W	A +	49	M	Other	1.966
20200813	OH	W	O +	50	M	Other	0.048
20201030	OH	W	O -	52	M	Other	0.104
20200904	OH	E	A +	53	M	Other	0.145
20201208	OH	W	B +	61	M	Other	0.092
20201104	OH	W	O +	76	F	Other	2.139
20201120	OH	W	O -	77	M	Other	0.107
20200824	OH	E	O -	16	F	White	0.186
20200904	OH	W	O +	16	M	White	0.122
20200908	OH	W	AB +	16	F	White	0.13
20200922	OH	W	A +	16	M	White	0.086
20200922	OH	W	A +	16	M	White	0.195
20200922	OH	E	A +	16	M	White	1.243
20200922	OH	W	O +	16	M	White	0.087
20200922	OH	E	O +	16	M	White	0
20200922	OH	E	A +	16	M	White	0.104
20200922	OH	E	O +	16	M	White	0.075
20200922	OH	W	A +	16	M	White	0.064
20200922	OH	E	A +	16	M	White	0.126
20200922	OH	E	A -	16	M	White	0.056
20200922	OH	E	A +	16	M	White	0.133
20200922	OH	E	O -	16	M	White	0.091
20200922	OH	E	O -	16	M	White	0.098
20200929	OH	W	O +	16	F	White	0.097
20201001	OH	E	O +	16	F	White	0.095
20201001	OH	E	O +	16	F	White	0.094
20201003	KY	KY	O +	16	F	White	0.083
20201005	OH	E	A +	16	F	White	0.119
20201005	OH	E	O +	16	F	White	0.113
20201005	OH	KY	O +	16	M	White	0.051
20201005	OH	E	O +	16	M	White	0.062
20201005	OH	E	A +	16	F	White	0.062
20201005	OH	E	A +	16	M	White	0.19
20201012	KY	KY	A +	16	M	White	0.107
20201012	KY	KY	O +	16	F	White	0.056
20201012	OH	W	B +	16	F	White	0.057
20201012	KY	KY	O -	16	F	White	0.003
20201012	OH	W	O +	16	M	White	0.095
20201012	KY	KY	O -	16	F	White	0.319
20201021	KY	KY	A +	16	M	White	0.223
20201029	OH	W	O +	16	M	White	0.124
20201029	OH	W	O +	16	F	White	2.233
20201029	OH	W	O +	16	F	White	0.049
20201029	OH	W	O +	16	M	White	0.142
20201104	OH	E	A +	16	F	White	0.07
20201105	KY	KY	A +	16	M	White	2.24
20201124	KY	KY	B +	16	M	White	0.123
20201125	OH	KY	A +	16	M	White	1.726
20201201	KY	KY	O -	16	F	White	0.118
20201201	KY	KY	O -	16	F	White	0.09
20201205	OH	E	A +	16	M	White	0.185
20200813	OH	E	O +	17	M	White	0.177
20200820	IN	W	O +	17	F	White	0.045
20200820	IN	W	O +	17	M	White	0.632
20200826	KY	KY	A +	17	M	White	0.079
20200902	KY	KY	O +	17	M	White	0.07
20200905	OH	E	B +	17	F	White	0.039
20200909	KY	KY	O +	17	F	White	0.148
20200914	OH	W	O +	17	M	White	0.092
20200918	OH	E	A +	17	M	White	0.298
20200922	OH	W	B +	17	M	White	0.023
20200922	OH	E	A +	17	M	White	0.082
20200922	OH	E	A +	17	M	White	0.099
20200922	OH	E	A -	17	M	White	0.205
20200922	OH	W	O +	17	M	White	2.251
20200922	OH	E	B +	17	M	White	0.219
20200922	OH	E	A +	17	M	White	0.102
20200922	OH	E	B +	17	M	White	0.712
20200922	OH	E	AB +	17	M	White	0.087
20200922	OH	E	A +	17	M	White	0.09
20200922	OH	W	A -	17	M	White	0.027
20200922	OH	W	O +	17	M	White	0.103
20200922	OH	E	B +	17	M	White	0.041
20200922	OH	E	O +	17	M	White	0.116
20200922	OH	E	A +	17	M	White	0.104
20200922	OH	E	A +	17	M	White	0.11
20201001	OH	E	A +	17	F	White	0.089
20201003	OH	E	A +	17	M	White	0.084
20201005	OH	E	A +	17	M	White	0.027
20201005	OH	E	A -	17	M	White	2.031
20201005	OH	E	A +	17	M	White	0.023
20201005	OH	E	O +	17	M	White	0.057
20201005	OH	E	A +	17	F	White	0.057
20201005	OH	E	A +	17	F	White	0.313
20201005	OH	E	A +	17	M	White	0.064
20201007	OH	E	O +	17	M	White	0.096
20201009	OH	E	A +	17	F	White	0.17
20201012	OH	W	O +	17	M	White	0.199
20201012	OH	E	O -	17	F	White	0.051
20201012	OH	W	O +	17	F	White	0.095
20201012	OH	W	A +	17	F	White	0.083
20201012	KY	KY	A +	17	F	White	0.002
20201012	OH	W	O -	17	M	White	0.055
20201012	OH	W	A +	17	F	White	0.219
20201012	OH	W	O -	17	M	White	0.25
20201012	OH	E	O +	17	M	White	0.056
20201012	OH	W	A +	17	F	White	0.069
20201012	OH	W	O +	17	M	White	0.334
20201012	OH	W	O +	17	F	White	0.051
20201012	KY	KY	O +	17	F	White	0.059
20201012	KY	KY	O +	17	F	White	0.005
20201012	OH	E	AB +	17	M	White	0.082
20201015	OH	E	A +	17	F	White	0.085
20201029	OH	W	A +	17	M	White	0.091
20201029	OH	W	O +	17	F	White	0.097
20201029	OH	W	A +	17	M	White	0.072
20201029	OH	W	O +	17	F	White	0.148
20201029	OH	W	A -	17	M	White	0.108
20201029	OH	W	O +	17	F	White	0.061
20201029	OH	W	A +	17	F	White	0.104
20201029	OH	W	A +	17	M	White	0.141
20201029	OH	W	A +	17	F	White	0.079
20201029	OH	W	O +	17	F	White	0.062
20201029	OH	W	A +	17	M	White	0.024
20201029	OH	W	A -	17	F	White	0.226
20201112	OH	E	A +	17	M	White	0.215
20201112	OH	E	A +	17	M	White	2.311
20201118	KY	KY	B +	17	F	White	0.2
20201120	OH	W	A +	17	F	White	0.04
20201124	OH	W	A +	17	F	White	0.031
20201125	OH	W	A +	17	F	White	0.252
20201128	KY	KY	O +	17	F	White	0.094
20201128	OH	W	O +	17	F	White	1.807
20201128	OH	W	A +	17	M	White	0.117
20201201	OH	W	B +	17	F	White	2.033
20201201	KY	KY	O +	17	M	White	0.095
20201204	KY	KY	O +	17	M	White	0.101
20201205	OH	E	A +	17	F	White	1.83
20201205	OH	E	O +	17	F	White	2.26
20200813	OH	E	A +	18	M	White	0.169
20200813	OH	E	A +	18	F	White	0.128
20200820	IN	W	O +	18	M	White	0.073
20200820	IN	W	AB +	18	M	White	0.125
20200820	IN	W	O +	18	F	White	0.422
20200902	OH	E	O +	18	M	White	0.078
20200908	OH	E	A +	18	F	White	0.085
20200909	KY	KY	A -	18	F	White	0.003
20200909	OH	E	A +	18	M	White	0.127
20200914	OH	E	A +	18	M	White	0.083
20200916	OH	E	A +	18	F	White	0.169
20200916	KY	KY	O +	18	M	White	0.11
20200916	OH	E	B +	18	F	White	0.506
20200916	OH	E	B +	18	M	White	0.236
20200918	OH	E	B +	18	F	White	0.29
20200921	OH	E	O +	18	F	White	-0.003
20200921	OH	E	B +	18	F	White	0.168
20200921	KY	KY	O +	18	M	White	0.266
20200921	OH	E	A +	18	F	White	0.25
20200922	OH	E	O +	18	M	White	0.092
20200922	OH	E	O -	18	M	White	2.209
20200922	OH	E	O +	18	M	White	0.304
20200922	OH	E	B +	18	M	White	0.036
20200922	OH	E	O -	18	M	White	0.047
20200922	OH	E	A +	18	M	White	0.079
20200922	OH	W	O +	18	F	White	0.056
20200922	OH	E	A +	18	F	White	0.07
20200922	OH	E	O +	18	F	White	0.062
20200922	OH	E	AB +	18	M	White	0.059
20200922	OH	E	A +	18	M	White	0.073
20200922	OH	E	A +	18	M	White	0.109
20200922	OH	E	O +	18	M	White	-0.018
20200924	OH	E	O +	18	M	White	2.489
20200924	OH	E	A +	18	F	White	0.111
20200924	OH	E	O +	18	F	White	-0.016
20201003	OH	W	A -	18	M	White	0.051
20201005	OH	E	O +	18	F	White	0.059
20201007	IN	W	A +	18	F	White	0.04
20201012	KY	KY	O +	18	F	White	0.075
20201012	KY	KY	A +	18	F	White	0.067
20201012	OH	W	O +	18	M	White	0.101
20201012	OH	W	AB +	18	M	White	0.053
20201012	KY	KY	O +	18	M	White	0.141
20201012	OH	W	A +	18	F	White	0.081
20201012	OH	E	O +	18	F	White	0.1
20201012	OH	E	A +	18	M	White	0.071
20201021	OH	W	O +	18	F	White	0.177
20201021	OH	E	A +	18	F	White	0.162
20201021	OH	E	A +	18	F	White	0.003
20201022	OH	E	O +	18	F	White	0.297
20201029	OH	W	A +	18	M	White	2.118
20201029	OH	W	O +	18	F	White	0.094
20201029	OH	W	A -	18	F	White	0.143
20201029	OH	W	A +	18	M	White	0.044
20201029	OH	W	A +	18	F	White	0.105
20201030	KY	KY	O +	18	F	White	0.053
20201112	IN	W	A +	18	F	White	2.181
20201112	KY	KY	O +	18	M	White	2.043
20201116	OH	E	O +	18	M	White	0.065
20201117	OH	E	O +	18	F	White	0.282
20201117	OH	W	A -	18	F	White	0.192
20201117	OH	W	B +	18	F	White	0.093
20201117	OH	E	O +	18	F	White	2.631
20201118	OH	W	A +	18	F	White	0.057
20201120	KY	KY	B +	18	F	White	0.195
20201124	KY	KY	A +	18	M	White	0.143
20201125	OH	E	B +	18	F	White	1.797
20201128	OH	E	O +	18	M	White	2.18
20201201	OH	W	O +	18	F	White	0.383
20201205	OH	E	A +	18	F	White	0.06
20201205	OH	E	A +	18	M	White	0.084
20201208	OH	E	O -	18	M	White	0.045
20200813	OH	E	O -	19	M	White	0.036
20200813	OH	E	O +	19	F	White	0.142
20200813	OH	E	B +	19	F	White	0.065
20200813	OH	E	A +	19	F	White	0.132
20200820	OH	E	O +	19	M	White	0.151
20200902	OH	E	A +	19	F	White	0.041
20200904	OH	W	O +	19	M	White	0.125
20200905	OH	E	O +	19	M	White	0.088
20200905	OH	E	A +	19	F	White	0.059
20200909	KY	KY	A +	19	F	White	0.332
20200909	OH	W	B -	19	F	White	0.079
20200914	OH	W	O -	19	M	White	0.061
20200914	OH	W	B +	19	F	White	0.081
20200914	OH	E	O +	19	M	White	0.737
20200916	OH	E	O +	19	F	White	0.141
20200916	OH	E	A +	19	F	White	0.132
20200916	OH	E	B -	19	F	White	0.08
20200916	OH	E	O +	19	M	White	0.119
20200916	OH	W	O +	19	F	White	0.228
20200916	OH	W	B +	19	F	White	0.213
20200918	OH	E	A +	19	F	White	0.354
20200921	OH	E	A +	19	F	White	1.862
20200921	KY	KY	O +	19	F	White	1.589
20200921	OH	E	O +	19	F	White	0.098
20200921	OH	E	A +	19	F	White	0.106
20200921	OH	W	O +	19	F	White	2.051
20200921	OH	E	O -	19	F	White	0.036
20200921	OH	W	A -	19	F	White	0.207
20200921	OH	E	A +	19	F	White	0.183
20200921	OH	W	A +	19	F	White	0.081
20200922	OH	E	B +	19	M	White	0.162
20200922	OH	E	AB -	19	F	White	0.066
20200922	OH	W	O +	19	F	White	-0.018
20200924	OH	W	B +	19	F	White	0.252
20200924	OH	E	B +	19	F	White	0.111
20200924	OH	E	A +	19	M	White	0.108
20200924	OH	W	O +	19	F	White	0.094
20200924	OH	W	O +	19	F	White	0.087
20200929	OH	E	AB +	19	M	White	0.035
20200929	OH	E	A +	19	F	White	0.082
20201003	OH	W	A +	19	F	White	0.075
20201005	OH	W	A -	19	M	White	0.039
20201007	OH	W	O -	19	F	White	0.166
20201007	OH	E	B +	19	M	White	0.126
20201009	OH	E	B +	19	F	White	0.056
20201015	KY	KY	B +	19	F	White	0
20201015	OH	W	A +	19	M	White	0.16
20201015	KY	KY	O +	19	M	White	0.086
20201015	OH	W	O -	19	M	White	0.279
20201016	OH	W	A -	19	F	White	0.082
20201016	OH	E	O +	19	F	White	0.099
20201016	KY	KY	O +	19	M	White	0.06
20201021	KY	KY	O +	19	M	White	0.156
20201021	KY	KY	O +	19	F	White	0.256
20201026	KY	KY	O +	19	F	White	0.097
20201026	OH	E	O +	19	F	White	0.406
20201026	OH	W	A +	19	F	White	0.198
20201027	OH	W	A +	19	M	White	0.247
20201105	OH	E	O +	19	F	White	0.114
20201105	OH	E	A +	19	M	White	-0.002
20201106	OH	W	O +	19	F	White	0.463
20201107	OH	E	A +	19	F	White	0.813
20201112	KY	KY	A +	19	M	White	0.051
20201112	KY	KY	O +	19	F	White	0.057
20201116	OH	E	B -	19	F	White	0.396
20201116	OH	E	O +	19	F	White	0.085
20201116	OH	W	O +	19	F	White	0.154
20201117	OH	E	A -	19	F	White	0.089
20201117	OH	W	O -	19	F	White	0.175
20201117	OH	W	O +	19	M	White	0.418
20201117	OH	E	AB -	19	F	White	0.181
20201118	OH	W	O -	19	F	White	0.078
20201118	OH	W	O -	19	M	White	0.119
20201118	OH	W	A +	19	M	White	0.195
20201124	OH	E	O +	19	F	White	0.06
20201124	OH	W	O +	19	F	White	0.167
20201124	KY	KY	O +	19	F	White	0.213
20201125	OH	W	O +	19	F	White	0.065
20201128	OH	W	O +	19	F	White	1.362
20201204	OH	W	O +	19	M	White	0.093
20201204	OH	W	O +	19	M	White	0.179
20201205	OH	W	A +	19	F	White	0.067
20201205	OH	E	AB +	19	M	White	0.056
20201208	OH	E	A +	19	F	White	0.031
20201208	OH	W	A -	19	F	White	0.145
20200813	OH	W	A +	20	F	White	0.105
20200813	OH	E	O -	20	M	White	0
20200813	OH	E	A +	20	F	White	0.19
20200820	IN	W	AB +	20	F	White	0.273
20200820	OH	E	B +	20	F	White	0.14
20200820	OH	E	O +	20	F	White	-0.123
20200820	OH	E	A +	20	F	White	0.163
20200824	OH	W	O -	20	F	White	0.159
20200824	OH	E	O -	20	F	White	0.158
20200826	OH	W	O +	20	F	White	0.063
20200902	OH	E	O +	20	F	White	0.164
20200904	OH	E	A +	20	F	White	-0.134
20200905	OH	E	A +	20	F	White	0.076
20200905	KY	KY	O +	20	F	White	0.17
20200905	OH	W	A +	20	M	White	0.044
20200908	OH	E	O -	20	F	White	0.17
20200909	OH	E	A +	20	F	White	0.284
20200909	KY	KY	O +	20	M	White	0.093
20200914	OH	E	A -	20	F	White	0.169
20200914	OH	W	O +	20	M	White	0.111
20200918	OH	E	O +	20	F	White	0.602
20200921	OH	E	O +	20	M	White	0.111
20200921	OH	E	A -	20	F	White	0.048
20200921	OH	E	O +	20	M	White	0.142
20200921	OH	E	A +	20	F	White	0.283
20200921	OH	E	A +	20	F	White	1.679
20200921	OH	E	A +	20	F	White	0.112
20200921	OH	E	A +	20	F	White	0.333
20200921	OH	E	B -	20	F	White	0.155
20200921	OH	E	O +	20	F	White	0.305
20200922	OH	E	O +	20	F	White	0.119
20200922	KY	KY	A +	20	F	White	0.24
20200922	KY	KY	AB +	20	F	White	2.339
20200922	OH	E	O +	20	F	White	-0.016
20200922	OH	E	O +	20	F	White	0.057
20200922	KY	KY	O +	20	F	White	0.151
20200922	OH	E	O -	20	F	White	0.067
20200924	OH	W	O +	20	M	White	0.073
20201003	KY	KY	O +	20	F	White	0.151
20201003	OH	W	B +	20	F	White	0.099
20201003	KY	KY	O -	20	M	White	0.111
20201005	KY	KY	O +	20	F	White	0.055
20201007	OH	E	O +	20	F	White	2.326
20201007	OH	E	B +	20	M	White	0.143
20201007	OH	E	A +	20	F	White	0.198
20201009	OH	W	A +	20	M	White	0.06
20201012	OH	W	A +	20	F	White	0.072
20201021	KY	KY	A +	20	F	White	0.116
20201021	OH	E	B +	20	F	White	0.064
20201022	OH	W	O -	20	F	White	0.15
20201027	OH	E	AB +	20	M	White	0.104
20201030	OH	E	O +	20	M	White	0.073
20201030	OH	E	A +	20	M	White	0.086
20201104	OH	E	O -	20	F	White	0.054
20201107	OH	W	O +	20	F	White	2.496
20201112	KY	KY	O +	20	F	White	0.058
20201112	OH	W	AB +	20	F	White	0.097
20201116	OH	W	B +	20	F	White	0.245
20201116	OH	W	O +	20	M	White	0.065
20201116	KY	KY	A +	20	M	White	0.084
20201117	OH	E	O -	20	F	White	0.115
20201117	OH	W	O -	20	F	White	0.187
20201117	OH	E	O +	20	F	White	0.317
20201117	OH	E	A +	20	F	White	0.218
20201117	OH	E	O +	20	M	White	0.287
20201118	OH	E	O +	20	F	White	0.107
20201124	OH	W	O +	20	M	White	0.056
20201124	KY	KY	B +	20	F	White	2.013
20201128	OH	W	O +	20	M	White	0.048
20201128	OH	E	O +	20	F	White	0.084
20201128	OH	E	O +	20	M	White	0.042
20201204	OH	E	B +	20	F	White	0.427
20201204	OH	E	O +	20	M	White	0.033
20201205	OH	W	A -	20	M	White	0.204
20201208	OH	W	O +	20	F	White	1.837
20200813	KY	KY	O +	21	F	White	0.085
20200820	KY	KY	A +	21	M	White	0.2
20200820	OH	E	A +	21	F	White	0.634
20200824	OH	E	O +	21	F	White	0.137
20200826	OH	E	B -	21	F	White	0.138
20200902	KY	KY	O +	21	F	White	0.121
20200902	KY	KY	B +	21	F	White	0.25
20200902	IN	W	O +	21	M	White	0.551
20200902	OH	W	A -	21	M	White	0.067
20200902	OH	E	A +	21	F	White	0.025
20200904	OH	E	O +	21	F	White	0.223
20200904	OH	E	A +	21	M	White	2.46
20200904	OH	W	A +	21	F	White	-0.028
20200904	OH	E	B +	21	M	White	0.201
20200905	OH	E	O +	21	F	White	0.065
20200905	OH	E	B +	21	F	White	-0.011
20200909	OH	E	A +	21	M	White	0.089
20200916	OH	E	A +	21	F	White	0.245
20200916	KY	KY	O +	21	M	White	0.154
20200916	OH	E	A +	21	F	White	0.183
20200918	IN	W	B +	21	F	White	0.216
20200918	KY	KY	A +	21	F	White	0.394
20200918	KY	KY	O -	21	F	White	0.274
20200918	KY	KY	O -	21	M	White	0.289
20200921	OH	W	A -	21	F	White	0.191
20200921	OH	E	O -	21	F	White	0.169
20200921	OH	E	O +	21	M	White	0.374
20200922	OH	W	B -	21	F	White	2.22
20200922	OH	W	B +	21	M	White	0.046
20200922	OH	W	O +	21	F	White	0.135
20200924	OH	E	B +	21	F	White	0.123
20200924	OH	E	A +	21	M	White	0.406
20200924	KY	KY	O +	21	F	White	0.125
20200924	OH	E	O +	21	F	White	0.056
20200924	OH	E	A +	21	M	White	0.213
20200924	OH	E	B +	21	M	White	0.083
20200924	OH	W	A +	21	F	White	0.06
20200928	OH	E	O +	21	F	White	1.99
20200929	OH	E	A +	21	F	White	0.102
20201001	OH	W	O +	21	F	White	0.068
20201005	KY	KY	A -	21	F	White	0.021
20201007	OH	E	A +	21	M	White	0.183
20201007	OH	E	B +	21	M	White	0.464
20201007	OH	E	A +	21	F	White	0.138
20201009	OH	E	A +	21	F	White	0.087
20201012	OH	E	A -	21	F	White	0.191
20201012	KY	KY	O -	21	M	White	0.057
20201015	OH	W	O -	21	F	White	0.064
20201016	OH	W	B +	21	F	White	0.249
20201016	OH	E	O -	21	F	White	0.077
20201021	OH	E	O +	21	F	White	0.073
20201021	OH	W	AB +	21	F	White	0.252
20201021	OH	W	B +	21	M	White	0.417
20201026	OH	W	AB +	21	F	White	0.053
20201027	IN	W	A +	21	M	White	0.113
20201029	OH	E	A +	21	F	White	0.36
20201105	KY	KY	A +	21	M	White	0.108
20201105	KY	KY	A +	21	F	White	0.077
20201106	OH	W	O +	21	F	White	0.122
20201107	OH	E	A +	21	F	White	0.057
20201112	OH	E	O -	21	M	White	0.161
20201117	OH	E	O +	21	F	White	0.069
20201118	OH	W	O +	21	M	White	0.119
20201118	OH	W	A -	21	F	White	0.072
20201118	OH	W	A +	21	F	White	0.182
20201120	OH	E	O +	21	M	White	0.092
20201124	KY	KY	O -	21	M	White	0.097
20201124	OH	E	O +	21	F	White	0.047
20201125	OH	E	O -	21	M	White	0.065
20201125	OH	E	O +	21	F	White	0.155
20201128	OH	W	A +	21	F	White	0.018
20201128	OH	W	O -	21	F	White	1.458
20201201	KY	KY	O -	21	M	White	0.123
20201204	OH	E	O +	21	F	White	0.27
20201205	OH	W	B +	21	M	White	0.038
20201205	KY	KY	A +	21	M	White	0.109
20200813	OH	E	O +	22	M	White	0.058
20200813	OH	E	B +	22	F	White	0.056
20200820	IN	W	A +	22	F	White	0.168
20200826	KY	KY	O +	22	F	White	0.76
20200904	OH	E	B +	22	F	White	-0.103
20200905	OH	E	A -	22	F	White	0.084
20200908	OH	W	A +	22	F	White	0.047
20200908	KY	KY	A +	22	F	White	0.198
20200909	KY	KY	O +	22	F	White	0.109
20200914	OH	W	A -	22	M	White	0.069
20200916	OH	E	O +	22	F	White	0.267
20200916	OH	E	O +	22	F	White	0.16
20200916	OH	E	O -	22	F	White	0.163
20200921	OH	E	O +	22	F	White	0.333
20200921	OH	W	O +	22	F	White	0.108
20200921	OH	E	O +	22	F	White	0.212
20200921	OH	E	O -	22	M	White	0.202
20200921	OH	KY	O +	22	F	White	0.055
20200922	OH	W	A +	22	M	White	0.54
20200924	OH	E	A +	22	F	White	0.199
20200924	KY	KY	A +	22	M	White	0.028
20200924	KY	KY	B +	22	M	White	-0.016
20200924	OH	W	O +	22	F	White	0.344
20200928	OH	E	O +	22	M	White	0.033
20200928	OH	E	A -	22	F	White	0.039
20200928	KY	KY	O +	22	F	White	0.073
20201001	KY	KY	O +	22	F	White	0.218
20201001	OH	KY	O +	22	M	White	0.194
20201001	OH	W	A +	22	F	White	0.139
20201005	KY	KY	A +	22	F	White	0.164
20201007	OH	W	O +	22	F	White	0.169
20201007	OH	E	O -	22	M	White	0.148
20201007	OH	E	A +	22	M	White	0.367
20201009	OH	W	A +	22	F	White	0.101
20201009	OH	W	O +	22	F	White	2.258
20201012	OH	E	O +	22	F	White	0.089
20201012	OH	W	O +	22	F	White	1.251
20201015	OH	E	A +	22	M	White	0.084
20201021	OH	W	O +	22	M	White	0.1
20201021	KY	KY	A +	22	M	White	0.222
20201022	OH	E	A +	22	F	White	0.073
20201022	OH	W	O +	22	M	White	0.602
20201026	OH	W	A +	22	F	White	0.064
20201027	KY	KY	A +	22	F	White	0.185
20201029	OH	E	O +	22	F	White	0.061
20201105	KY	KY	O +	22	F	White	0.082
20201105	OH	W	O +	22	F	White	0.075
20201105	OH	E	A +	22	F	White	0.127
20201106	OH	W	B +	22	F	White	0.075
20201107	OH	E	A +	22	F	White	0.091
20201112	KY	KY	O -	22	F	White	0.08
20201116	OH	E	O +	22	F	White	0.08
20201116	OH	E	A +	22	F	White	0.06
20201116	OH	E	A +	22	M	White	0.075
20201117	OH	E	A +	22	F	White	0.171
20201117	OH	W	O +	22	F	White	0.112
20201117	OH	W	O -	22	F	White	0.059
20201117	OH	E	A +	22	F	White	0.104
20201117	OH	W	O +	22	M	White	2.554
20201118	OH	E	O +	22	M	White	1.217
20201118	OH	E	O +	22	F	White	0.046
20201120	OH	E	O +	22	F	White	0.095
20201124	OH	W	O +	22	M	White	0.145
20201124	OH	E	O +	22	F	White	0.251
20201125	OH	E	O +	22	M	White	0.246
20201125	OH	W	A +	22	M	White	0.107
20201125	IN	W	A +	22	M	White	0.886
20201201	OH	E	O +	22	F	White	0.022
20201204	KY	KY	O -	22	F	White	0.04
20201205	OH	E	O +	22	F	White	0.214
20201205	OH	W	O +	22	F	White	0.045
20201208	OH	E	O +	22	M	White	0.798
20200813	OH	E	A +	23	M	White	0.359
20200820	OH	E	O +	23	M	White	2.171
20200820	OH	W	O +	23	M	White	0.214
20200820	OH	E	A +	23	F	White	0.11
20200826	OH	E	A -	23	F	White	0.005
20200826	OH	E	A +	23	F	White	0.093
20200902	KY	KY	O -	23	F	White	0.082
20200902	KY	KY	A +	23	M	White	0.143
20200902	OH	W	A -	23	F	White	0.134
20200904	KY	KY	B +	23	M	White	-0.048
20200904	OH	W	AB +	23	M	White	0.056
20200905	OH	E	A +	23	M	White	0.195
20200905	OH	E	A -	23	F	White	0.166
20200905	KY	KY	B +	23	F	White	0.264
20200905	OH	W	O +	23	F	White	0.091
20200908	OH	E	O +	23	M	White	0.1
20200914	OH	W	O -	23	M	White	0.068
20200914	KY	KY	A +	23	F	White	0.068
20200914	OH	W	O +	23	F	White	0.176
20200916	OH	E	O +	23	F	White	0.514
20200916	OH	E	O +	23	M	White	0.124
20200916	OH	E	AB +	23	F	White	0.356
20200916	OH	W	O +	23	F	White	0.45
20200916	IN	W	A +	23	F	White	0.323
20200916	KY	KY	O -	23	F	White	0.271
20200918	IN	W	O -	23	M	White	0.196
20200918	KY	KY	O -	23	M	White	0.265
20200918	OH	W	AB +	23	F	White	0.092
20200918	OH	W	O +	23	F	White	0.196
20200921	OH	E	B +	23	M	White	0.229
20200921	OH	E	A +	23	M	White	0.179
20200921	OH	E	A +	23	F	White	0.163
20200922	OH	E	AB +	23	M	White	0.063
20200924	OH	E	A +	23	F	White	0.068
20200924	OH	E	O +	23	M	White	0.053
20200924	OH	E	A +	23	F	White	0.091
20200924	OH	E	A +	23	F	White	0.112
20200928	OH	W	B +	23	F	White	0.088
20200928	KY	KY	A +	23	F	White	2.288
20200929	OH	E	O +	23	F	White	0.129
20200929	OH	E	A +	23	F	White	0.039
20200929	KY	KY	O +	23	M	White	0.058
20200929	KY	KY	O -	23	F	White	0.061
20201001	KY	KY	A +	23	M	White	1.222
20201001	OH	E	O +	23	F	White	0.124
20201001	OH	W	O +	23	F	White	0
20201001	OH	E	O +	23	M	White	0.048
20201003	KY	KY	A +	23	F	White	0.067
20201003	OH	W	A +	23	F	White	0.064
20201005	KY	KY	B +	23	F	White	0.086
20201012	OH	E	B +	23	F	White	0.064
20201015	OH	W	A +	23	M	White	0.072
20201016	KY	KY	A +	23	M	White	0.1
20201021	KY	KY	A +	23	M	White	0.152
20201021	OH	E	O -	23	F	White	0.124
20201022	OH	W	O +	23	F	White	0.063
20201026	OH	E	A +	23	M	White	0.121
20201026	OH	W	O +	23	M	White	0.071
20201029	KY	KY	O +	23	M	White	0.213
20201030	OH	E	B +	23	F	White	0.139
20201104	OH	E	O +	23	M	White	0.071
20201104	KY	KY	O +	23	F	White	0.167
20201106	KY	KY	A +	23	F	White	0.072
20201107	OH	E	O +	23	M	White	0.061
20201112	OH	W	A +	23	M	White	0.12
20201112	KY	KY	O -	23	F	White	-0.001
20201117	OH	E	O +	23	M	White	0.72
20201118	OH	E	O +	23	F	White	0.148
20201118	KY	KY	B +	23	M	White	0.131
20201120	OH	W	B +	23	M	White	0.085
20201120	OH	E	B +	23	M	White	0.227
20201124	OH	E	A +	23	F	White	1.627
20201124	OH	W	O +	23	F	White	0.073
20201125	KY	KY	A +	23	M	White	0.05
20201128	OH	E	A +	23	F	White	0.049
20201201	OH	E	A +	23	F	White	0.053
20201204	OH	E	O +	23	F	White	0.143
20201204	OH	E	B +	23	M	White	0.086
20201205	KY	KY	A -	23	F	White	0.036
20200813	OH	E	O +	24	F	White	0.183
20200813	OH	W	O +	24	F	White	0.068
20200813	OH	E	O +	24	F	White	0.186
20200820	OH	E	A +	24	M	White	0.124
20200824	KY	KY	A +	24	F	White	0.129
20200824	KY	KY	A +	24	F	White	0.236
20200826	KY	KY	A -	24	F	White	0.092
20200826	KY	KY	A +	24	F	White	0.098
20200904	OH	E	A +	24	F	White	-0.092
20200904	OH	W	O +	24	F	White	0.036
20200905	KY	KY	B +	24	F	White	0.056
20200905	OH	W	A +	24	F	White	0.043
20200905	KY	KY	A +	24	F	White	0.059
20200908	OH	E	O +	24	M	White	1.238
20200908	KY	KY	O +	24	F	White	0.099
20200909	KY	KY	O +	24	F	White	0.006
20200914	OH	W	A +	24	F	White	0.083
20200914	OH	N	A +	24	F	White	0
20200916	OH	E	A +	24	M	White	0.294
20200916	OH	W	B +	24	F	White	0.285
20200916	OH	W	B +	24	F	White	0.214
20200921	OH	E	A +	24	F	White	0.265
20200921	OH	E	O +	24	F	White	0.352
20200921	OH	E	O +	24	F	White	0.196
20200921	OH	W	B -	24	M	White	0.112
20200922	OH	E	A +	24	M	White	0.163
20200922	KY	KY	B +	24	M	White	0.141
20200924	OH	W	AB -	24	F	White	0.241
20200924	OH	E	A +	24	F	White	0.09
20200928	OH	E	A -	24	F	White	0.092
20200929	OH	W	A +	24	M	White	0.089
20201001	OH	W	O +	24	F	White	0.114
20201001	OH	W	O +	24	F	White	0.09
20201001	OH	E	B +	24	F	White	0.003
20201001	OH	W	O +	24	M	White	0.066
20201003	KY	KY	O -	24	F	White	0.045
20201003	OH	W	A +	24	M	White	0.151
20201003	KY	KY	AB +	24	F	White	0.047
20201005	OH	W	O +	24	F	White	0.188
20201005	KY	KY	O -	24	F	White	0.119
20201007	KY	KY	O +	24	F	White	0.17
20201009	OH	W	B +	24	M	White	0.206
20201009	OH	E	O -	24	F	White	0.089
20201009	OH	E	O +	24	F	White	0.108
20201012	KY	KY	O +	24	F	White	0.126
20201012	OH	E	A +	24	F	White	0.277
20201012	OH	E	O +	24	M	White	1.647
20201015	KY	KY	A +	24	F	White	0.06
20201016	OH	E	O +	24	F	White	0.15
20201016	OH	W	O +	24	M	White	0.137
20201021	OH	E	B +	24	F	White	0.107
20201021	OH	N	O +	24	F	White	0.152
20201022	OH	E	A +	24	F	White	0.105
20201022	KY	KY	O -	24	M	White	0.117
20201022	OH	E	A +	24	M	White	0.089
20201027	OH	E	O +	24	F	White	0.051
20201104	KY	KY	AB +	24	F	White	0.088
20201104	OH	E	A +	24	F	White	0.108
20201104	KY	KY	O -	24	F	White	0.216
20201104	KY	KY	O +	24	F	White	0.244
20201105	OH	W	O -	24	F	White	0.159
20201105	KY	KY	O +	24	F	White	0.615
20201105	OH	W	O +	24	M	White	0.041
20201107	OH	E	O +	24	F	White	0.265
20201107	OH	E	A +	24	F	White	0.105
20201112	OH	W	A -	24	M	White	0.077
20201112	OH	W	B -	24	F	White	0.132
20201112	OH	W	O +	24	M	White	1.327
20201116	OH	E	O +	24	M	White	0.084
20201116	OH	W	O +	24	F	White	0.089
20201116	OH	E	O +	24	M	White	0.222
20201117	OH	W	O +	24	F	White	0.156
20201117	OH	W	O +	24	F	White	0.204
20201118	KY	KY	A -	24	F	White	0.059
20201118	KY	KY	B +	24	F	White	0.034
20201120	OH	E	A +	24	M	White	0.132
20201120	OH	W	A +	24	F	White	0.075
20201120	OH	E	O -	24	F	White	0.091
20201120	OH	E	A +	24	M	White	0.156
20201120	OH	W	O +	24	F	White	0.087
20201125	OH	E	O -	24	M	White	0.064
20201125	OH	W	A +	24	F	White	0.069
20201128	OH	E	O +	24	F	White	0.046
20201128	OH	W	A +	24	F	White	0.085
20201128	OH	E	O +	24	F	White	0.035
20201128	OH	E	O +	24	M	White	0.044
20201128	OH	E	A -	24	M	White	0.116
20201128	OH	E	O +	24	F	White	0.072
20201201	KY	KY	O -	24	F	White	0.143
20201201	KY	KY	A +	24	F	White	0.067
20201201	OH	E	A +	24	M	White	0.141
20201204	OH	W	AB +	24	F	White	0.076
20201204	OH	E	B +	24	F	White	0.064
20201204	OH	E	A +	24	F	White	0.023
20201204	OH	E	A +	24	M	White	2.151
20201205	OH	W	O +	24	F	White	0.05
20201205	KY	KY	O -	24	F	White	0.25
20201208	OH	W	B +	24	F	White	0.222
20201208	KY	KY	A +	24	F	White	0.269
20201208	OH	E	O +	24	F	White	0.193
20200813	OH	E	O +	25	F	White	0.001
20200820	OH	E	O +	25	M	White	0.131
20200826	OH	E	O +	25	M	White	0.099
20200826	OH	W	O +	25	M	White	0.141
20200826	OH	E	A +	25	F	White	0.149
20200826	KY	KY	O -	25	M	White	0.238
20200902	OH	W	O +	25	F	White	0.09
20200902	OH	E	O +	25	M	White	0.071
20200904	OH	W	O +	25	F	White	0.037
20200904	KY	KY	O +	25	M	White	0.212
20200904	OH	E	O +	25	F	White	0.266
20200905	OH	W	O +	25	M	White	0.035
20200905	KY	KY	A +	25	F	White	2.28
20200908	OH	E	B +	25	M	White	0.308
20200908	KY	KY	O +	25	F	White	0.137
20200909	OH	E	B +	25	F	White	0.386
20200909	KY	KY	B -	25	F	White	0.062
20200909	OH	E	A +	25	M	White	0.191
20200909	KY	KY	O -	25	F	White	0.196
20200914	OH	W	O +	25	F	White	0.106
20200914	OH	E	O -	25	M	White	0.169
20200914	OH	E	A +	25	F	White	0.052
20200914	OH	E	A +	25	F	White	0.081
20200914	OH	E	O -	25	F	White	0.101
20200914	OH	W	O +	25	M	White	0.08
20200914	KY	KY	A +	25	M	White	0.214
20200914	KY	KY	O +	25	F	White	0.226
20200914	OH	W	O +	25	M	White	0.064
20200916	OH	E	A +	25	M	White	0.321
20200916	OH	E	A +	25	F	White	0.14
20200918	KY	KY	AB +	25	F	White	0.182
20200921	OH	E	A +	25	M	White	0.066
20200921	KY	KY	A +	25	M	White	0.186
20200922	OH	E	O +	25	M	White	0.103
20200922	KY	KY	O +	25	M	White	0.065
20200922	OH	E	O +	25	M	White	0.07
20200922	KY	KY	O +	25	M	White	0.084
20200924	OH	E	A +	25	F	White	0.062
20200924	IN	W	O -	25	F	White	0.096
20200924	OH	E	A -	25	F	White	0.089
20200928	OH	W	A +	25	F	White	0.045
20200928	OH	E	A +	25	M	White	0.109
20200928	OH	W	A -	25	M	White	0.046
20200929	OH	E	O +	25	F	White	0.028
20200929	OH	W	O +	25	F	White	0.06
20200929	OH	E	A +	25	F	White	0.361
20201001	OH	E	AB +	25	F	White	0.075
20201003	KY	KY	O +	25	F	White	0.069
20201005	KY	KY	O +	25	F	White	0.188
20201005	OH	W	O +	25	M	White	0.297
20201005	OH	E	A +	25	F	White	0.099
20201005	OH	W	O +	25	F	White	0.1
20201005	OH	E	B +	25	M	White	0.021
20201007	OH	E	O +	25	F	White	0.184
20201007	KY	KY	A +	25	F	White	0.178
20201007	OH	E	O +	25	M	White	1.372
20201007	KY	KY	O +	25	F	White	0.042
20201007	OH	E	O -	25	F	White	0.175
20201007	KY	KY	A +	25	F	White	0.194
20201007	OH	E	B +	25	F	White	0.216
20201009	OH	W	A +	25	F	White	0.028
20201012	KY	KY	A +	25	F	White	0.081
20201012	OH	E	O +	25	F	White	0.1
20201015	OH	E	A -	25	M	White	0.059
20201015	OH	E	O -	25	F	White	0.077
20201016	OH	E	A +	25	M	White	0.056
20201016	OH	E	O +	25	F	White	2.365
20201021	OH	W	O -	25	F	White	0.088
20201022	OH	E	A -	25	F	White	0.084
20201027	OH	E	A +	25	M	White	0.086
20201027	KY	KY	O +	25	F	White	0.057
20201029	OH	W	O +	25	F	White	0.053
20201029	OH	E	O +	25	F	White	0.114
20201030	OH	E	O +	25	F	White	0.297
20201030	OH	W	O +	25	M	White	0.118
20201030	OH	E	A +	25	F	White	0.178
20201104	KY	KY	A +	25	F	White	0.068
20201104	KY	KY	O +	25	F	White	0.029
20201105	OH	E	B -	25	M	White	0.087
20201105	OH	E	O +	25	F	White	0.113
20201106	OH	W	A +	25	F	White	0.04
20201106	OH	W	O -	25	F	White	0.075
20201107	KY	KY	O +	25	F	White	0.147
20201107	OH	W	A +	25	M	White	0.195
20201107	OH	E	O +	25	M	White	0.099
20201107	OH	E	A +	25	F	White	0.133
20201112	OH	W	AB +	25	M	White	0.129
20201116	OH	E	A -	25	M	White	0.132
20201117	OH	E	O +	25	F	White	0.088
20201117	OH	E	O +	25	F	White	0.246
20201118	OH	W	B +	25	F	White	0.353
20201118	OH	E	A -	25	M	White	0.116
20201120	OH	E	B +	25	F	White	0.078
20201124	OH	E	O +	25	F	White	0.062
20201125	OH	E	A +	25	F	White	0.032
20201125	OH	E	O +	25	F	White	1.807
20201128	OH	E	O -	25	M	White	0.474
20201128	OH	E	B +	25	F	White	0.099
20201128	OH	W	A +	25	F	White	0.077
20201201	OH	E	A +	25	M	White	0.059
20201201	OH	E	A +	25	M	White	0.045
20201201	KY	KY	A +	25	M	White	0.073
20201204	OH	E	B +	25	M	White	2.178
20201204	OH	W	A +	25	F	White	0.046
20201205	OH	E	A +	25	F	White	0.046
20201205	OH	E	O +	25	M	White	0.063
20201208	IN	W	A -	25	M	White	2.093
20201208	OH	W	A +	25	F	White	0.045
20201208	OH	W	O +	25	F	White	0.045
20201208	OH	E	A +	25	F	White	0.156
20201208	KY	KY	A +	25	F	White	0.063
20201208	OH	E	A +	25	F	White	0.05
20200813	KY	KY	O -	26	M	White	0.09
20200813	OH	E	O -	26	F	White	0.168
20200813	OH	E	B +	26	M	White	0.222
20200813	KY	KY	O +	26	M	White	0.031
20200820	OH	E	O +	26	F	White	0.031
20200820	KY	KY	B +	26	F	White	0.219
20200820	OH	W	A +	26	F	White	0.143
20200820	IN	W	O +	26	F	White	0.06
20200820	OH	E	A +	26	F	White	0.235
20200820	OH	E	O +	26	F	White	0.221
20200824	KY	KY	O +	26	F	White	0.222
20200826	KY	KY	O +	26	F	White	0.047
20200902	OH	E	A +	26	M	White	0.118
20200902	KY	KY	A +	26	F	White	0.026
20200902	OH	E	A +	26	M	White	0.032
20200902	KY	KY	O +	26	M	White	0.154
20200904	OH	W	O +	26	M	White	0.283
20200904	OH	E	O -	26	M	White	-0.117
20200905	OH	E	O +	26	F	White	0.091
20200905	OH	W	A -	26	M	White	0.31
20200905	OH	W	O +	26	F	White	0.286
20200905	OH	W	B +	26	F	White	0.062
20200908	OH	E	O -	26	M	White	0.394
20200908	KY	KY	O -	26	F	White	0.163
20200916	KY	KY	B +	26	M	White	0.094
20200918	OH	W	O +	26	M	White	0.216
20200921	OH	W	O -	26	M	White	0.096
20200924	OH	E	A +	26	F	White	2.625
20200924	OH	E	B +	26	F	White	0.073
20200924	OH	E	A +	26	F	White	0.043
20200928	OH	W	O +	26	F	White	0.01
20200928	OH	E	A +	26	F	White	0
20200929	IN	W	A +	26	F	White	0.146
20201001	OH	E	O +	26	F	White	0.039
20201001	OH	W	O +	26	F	White	0.075
20201001	OH	E	O -	26	F	White	0.002
20201001	IN	W	AB +	26	M	White	0.786
20201001	OH	E	A +	26	M	White	0.064
20201003	OH	W	A +	26	M	White	0.087
20201007	KY	KY	O -	26	F	White	0.169
20201007	KY	KY	A +	26	M	White	0.057
20201007	OH	E	O +	26	F	White	0.069
20201009	OH	W	A -	26	F	White	0.103
20201012	OH	E	O +	26	F	White	0.098
20201015	KY	KY	A +	26	F	White	0.116
20201015	KY	KY	AB +	26	F	White	0.051
20201016	KY	KY	O +	26	M	White	0.172
20201016	OH	E	A +	26	F	White	0.168
20201021	KY	KY	O +	26	M	White	0.139
20201021	OH	W	A -	26	M	White	0.071
20201021	OH	KY	A +	26	F	White	0.133
20201021	OH	W	A +	26	F	White	0.058
20201022	OH	E	O +	26	F	White	0.226
20201022	OH	E	O +	26	M	White	0.09
20201026	KY	KY	A +	26	M	White	0.116
20201026	OH	W	O +	26	F	White	0.061
20201026	OH	W	A +	26	F	White	0.167
20201026	OH	E	A +	26	F	White	0.059
20201026	OH	W	O +	26	M	White	-0.003
20201027	KY	KY	O +	26	M	White	0.095
20201027	OH	W	O +	26	F	White	0.084
20201027	OH	W	O +	26	M	White	0.166
20201030	OH	E	B +	26	M	White	0.095
20201104	OH	W	O +	26	F	White	0.111
20201105	OH	E	AB -	26	M	White	0.052
20201105	OH	E	O -	26	M	White	0.06
20201106	KY	KY	O +	26	M	White	0.117
20201106	KY	KY	O -	26	F	White	0.069
20201106	OH	E	B +	26	M	White	0.131
20201106	OH	E	O +	26	F	White	0.255
20201106	KY	KY	O -	26	F	White	0.038
20201107	OH	E	AB +	26	F	White	0.137
20201112	OH	E	O +	26	F	White	0.227
20201112	OH	E	A +	26	M	White	0.068
20201112	OH	W	O +	26	F	White	0.098
20201117	KY	KY	A +	26	M	White	0.074
20201118	OH	E	O +	26	F	White	0.093
20201120	OH	E	O +	26	M	White	0.085
20201120	OH	E	A +	26	F	White	0.162
20201120	OH	W	A -	26	F	White	0.059
20201124	OH	E	O +	26	F	White	0.095
20201124	KY	KY	A +	26	M	White	0.091
20201124	KY	KY	O -	26	F	White	0.05
20201125	OH	E	A +	26	F	White	0.107
20201125	OH	W	A +	26	F	White	0.095
20201128	OH	E	A +	26	F	White	0.112
20201201	KY	KY	O +	26	F	White	0.178
20201204	KY	KY	B +	26	F	White	0.225
20201205	OH	E	O +	26	F	White	0.099
20201208	IN	W	O +	26	M	White	0.019
20201208	KY	KY	O +	26	F	White	0.048
20200813	OH	E	O +	27	M	White	0.104
20200813	OH	W	O +	27	F	White	0.273
20200813	OH	W	A +	27	M	White	0.147
20200820	OH	W	O +	27	M	White	0.958
20200824	OH	W	O -	27	M	White	0.062
20200824	OH	E	O +	27	M	White	0.281
20200824	OH	E	A +	27	F	White	0.497
20200826	KY	KY	O +	27	F	White	0.187
20200826	OH	E	A +	27	M	White	0.124
20200826	OH	E	O -	27	F	White	-0.014
20200902	OH	E	O -	27	F	White	0.09
20200902	OH	E	O +	27	F	White	0.107
20200905	KY	KY	O +	27	M	White	-0.013
20200905	OH	W	O +	27	M	White	1.767
20200905	OH	W	AB -	27	F	White	2.275
20200905	KY	KY	A +	27	F	White	0.073
20200908	OH	W	O -	27	F	White	0.347
20200908	KY	KY	O -	27	F	White	0.011
20200908	OH	E	A +	27	M	White	0.145
20200909	KY	KY	O +	27	M	White	0.231
20200909	KY	KY	O -	27	M	White	0.003
20200909	OH	E	A +	27	M	White	0.243
20200914	KY	KY	A +	27	F	White	0.101
20200916	OH	E	O -	27	M	White	0.298
20200916	OH	W	O -	27	F	White	0.332
20200916	OH	E	O +	27	F	White	0.294
20200918	OH	W	O -	27	M	White	0.234
20200924	OH	E	O -	27	F	White	0.059
20200924	KY	KY	A +	27	F	White	0.055
20200928	OH	E	O +	27	F	White	0.036
20200928	KY	KY	A -	27	F	White	0.049
20200929	OH	W	O +	27	F	White	2.206
20200929	OH	E	A +	27	F	White	0.05
20201001	OH	W	O -	27	M	White	0.119
20201001	IN	W	O +	27	F	White	0.104
20201001	KY	KY	B +	27	M	White	0.12
20201003	KY	KY	O +	27	F	White	0.072
20201003	OH	E	B +	27	F	White	0.105
20201007	KY	KY	O +	27	M	White	0.037
20201007	KY	KY	O +	27	M	White	0.102
20201007	OH	E	O +	27	M	White	0.149
20201009	OH	W	O +	27	F	White	0.083
20201009	OH	E	A +	27	M	White	0.051
20201009	OH	E	O +	27	F	White	0.038
20201009	KY	KY	AB +	27	F	White	0.083
20201012	OH	W	O +	27	M	White	0.066
20201012	KY	KY	A +	27	F	White	0.089
20201012	OH	W	A +	27	F	White	0.09
20201012	IN	W	O +	27	F	White	0.061
20201012	OH	W	AB +	27	F	White	0.263
20201015	OH	E	O -	27	F	White	0.057
20201015	KY	KY	A +	27	M	White	0.096
20201015	OH	E	O +	27	F	White	0.072
20201015	OH	E	O +	27	F	White	0.062
20201015	KY	KY	O +	27	M	White	0.104
20201015	OH	E	O +	27	F	White	0.085
20201021	KY	KY	O +	27	M	White	0.328
20201021	OH	E	O -	27	F	White	0.775
20201021	KY	KY	A +	27	M	White	0.096
20201021	OH	E	O +	27	F	White	0.297
20201022	OH	E	A +	27	F	White	-0.002
20201022	OH	W	A +	27	F	White	0.123
20201027	OH	E	B -	27	F	White	0.054
20201029	KY	KY	O +	27	F	White	0.053
20201029	KY	KY	O +	27	F	White	0.048
20201030	OH	E	A +	27	F	White	0.061
20201030	OH	W	A +	27	F	White	0.102
20201104	KY	KY	A +	27	F	White	0.066
20201104	IN	W	A +	27	F	White	0.119
20201104	OH	E	A +	27	F	White	0.062
20201104	KY	KY	O +	27	F	White	0.104
20201105	OH	W	O +	27	F	White	1.007
20201105	OH	W	A +	27	M	White	0.163
20201106	OH	E	B -	27	M	White	0.065
20201107	OH	W	O +	27	M	White	0.076
20201116	OH	W	O +	27	M	White	0.1
20201117	OH	W	B -	27	F	White	2.409
20201117	OH	E	B +	27	F	White	2.144
20201117	OH	E	A -	27	M	White	0.076
20201117	OH	E	O +	27	F	White	0.169
20201117	OH	E	B +	27	F	White	2.477
20201117	KY	KY	B +	27	M	White	0.15
20201118	KY	KY	O +	27	M	White	0.041
20201120	OH	E	B -	27	F	White	0.136
20201124	OH	W	O +	27	M	White	0.076
20201124	OH	E	A -	27	M	White	0.027
20201125	OH	W	B +	27	F	White	0.102
20201128	OH	E	A +	27	M	White	0.04
20201128	OH	E	A +	27	F	White	1.68
20201128	OH	E	O +	27	F	White	0.075
20201128	OH	W	A -	27	M	White	0.095
20201128	KY	KY	O +	27	M	White	1.79
20201201	OH	E	A +	27	F	White	0.088
20201201	OH	E	B +	27	F	White	0.081
20201204	OH	E	O -	27	M	White	1.713
20201205	KY	KY	B -	27	F	White	0.064
20201205	OH	W	O +	27	F	White	0.094
20201205	OH	E	O +	27	F	White	0.063
20201208	OH	E	A -	27	F	White	0.049
20201208	OH	E	O +	27	M	White	0.047
20201208	OH	E	A +	27	F	White	0.055
20200813	OH	E	A +	28	F	White	0.038
20200813	OH	E	O +	28	F	White	0.133
20200813	KY	KY	O -	28	M	White	0.101
20200820	OH	E	A -	28	F	White	0.263
20200820	OH	E	O +	28	F	White	0.149
20200824	OH	E	O +	28	M	White	0.203
20200824	OH	E	A +	28	M	White	0.502
20200824	OH	E	O +	28	M	White	0.192
20200824	OH	E	A +	28	F	White	0.086
20200824	OH	E	O +	28	F	White	0.158
20200826	OH	W	O +	28	M	White	0.001
20200826	KY	KY	A -	28	M	White	0.065
20200826	KY	KY	A +	28	F	White	0.113
20200902	OH	W	A +	28	M	White	0.025
20200902	OH	E	O +	28	M	White	0.244
20200904	OH	E	A +	28	F	White	0.101
20200904	OH	W	B +	28	F	White	0.173
20200904	OH	E	O +	28	F	White	0.066
20200904	OH	E	O +	28	F	White	0.072
20200905	OH	W	O +	28	F	White	0.042
20200905	KY	KY	O +	28	F	White	0.202
20200905	KY	KY	O +	28	F	White	0.19
20200908	OH	E	B +	28	F	White	0.417
20200908	OH	W	A +	28	F	White	0.783
20200908	OH	E	O +	28	F	White	0.281
20200908	KY	KY	B +	28	F	White	0.131
20200914	OH	E	B +	28	M	White	0.074
20200916	OH	E	A +	28	F	White	0.239
20200916	IN	W	O +	28	M	White	0.311
20200918	OH	W	O +	28	F	White	0.252
20200918	KY	KY	A +	28	F	White	0.387
20200918	OH	W	O +	28	F	White	0.307
20200921	OH	E	A +	28	F	White	0.149
20200921	KY	KY	O +	28	M	White	0.139
20200921	OH	E	O +	28	M	White	0.123
20200921	OH	E	A +	28	F	White	0.435
20200921	KY	KY	O +	28	M	White	0.234
20200921	OH	E	O +	28	M	White	0.129
20200922	OH	E	O +	28	F	White	0.115
20200922	OH	E	A +	28	M	White	0.027
20200924	IN	W	O +	28	F	White	0.142
20200924	OH	W	O -	28	F	White	0.101
20200924	IN	W	A +	28	F	White	0.027
20200928	OH	E	O -	28	M	White	0.086
20200928	OH	E	A -	28	F	White	0.161
20200928	OH	E	A -	28	F	White	0.443
20200928	IN	W	O -	28	F	White	0.069
20200928	OH	W	B -	28	F	White	0.003
20200929	OH	E	A +	28	F	White	0.066
20200929	OH	W	A +	28	M	White	0.085
20200929	KY	KY	O +	28	F	White	0.01
20200929	KY	KY	O +	28	F	White	0.033
20200929	OH	E	O -	28	F	White	0.215
20201001	OH	E	B +	28	M	White	1.116
20201001	OH	E	O -	28	F	White	0.099
20201001	OH	E	A +	28	F	White	0.07
20201003	KY	KY	O +	28	F	White	0.095
20201003	OH	W	A +	28	M	White	0.134
20201003	OH	E	O +	28	F	White	0.09
20201003	KY	KY	O -	28	F	White	1.682
20201003	OH	W	A +	28	M	White	0.106
20201005	OH	E	A +	28	F	White	0.056
20201005	OH	W	A +	28	F	White	0.099
20201007	OH	E	A +	28	F	White	0.139
20201007	IN	W	A -	28	M	White	0.403
20201007	KY	KY	O +	28	F	White	0.104
20201007	OH	W	B -	28	F	White	1.006
20201007	KY	KY	O +	28	F	White	0.166
20201009	OH	W	O -	28	F	White	0.106
20201009	OH	W	O +	28	M	White	0.062
20201009	OH	E	A +	28	M	White	0.039
20201009	OH	W	B +	28	F	White	0.068
20201012	OH	E	O +	28	F	White	0.053
20201016	KY	KY	O +	28	F	White	0.324
20201016	OH	W	O +	28	F	White	0.075
20201016	OH	E	O +	28	F	White	0.078
20201016	OH	E	A +	28	F	White	0.118
20201016	KY	KY	A +	28	F	White	0.101
20201021	KY	KY	O +	28	F	White	0.123
20201021	KY	KY	A +	28	F	White	0.023
20201021	KY	KY	O -	28	F	White	0.138
20201021	KY	KY	A +	28	M	White	0.14
20201022	OH	E	O +	28	F	White	0.092
20201022	KY	KY	A +	28	M	White	0.151
20201022	OH	W	O +	28	F	White	0.135
20201022	KY	KY	A +	28	F	White	0.062
20201026	OH	W	O -	28	F	White	0.051
20201026	OH	E	O +	28	M	White	0.091
20201027	IN	W	A +	28	F	White	-0.003
20201027	OH	W	B +	28	F	White	0.12
20201029	OH	W	A +	28	M	White	0.11
20201030	OH	E	B +	28	F	White	0.141
20201104	IN	W	O +	28	F	White	0.081
20201104	IN	W	O -	28	F	White	0.089
20201104	OH	W	O +	28	F	White	0.186
20201104	IN	W	O +	28	M	White	0.07
20201105	OH	W	O +	28	F	White	0.087
20201106	OH	E	A -	28	F	White	0.138
20201107	KY	KY	A +	28	F	White	0.055
20201107	OH	W	O +	28	M	White	0.167
20201107	KY	KY	AB +	28	F	White	0.07
20201112	KY	KY	A -	28	M	White	0.096
20201112	KY	KY	O +	28	F	White	0.1
20201116	OH	E	O -	28	M	White	1.231
20201117	KY	KY	A +	28	M	White	0.12
20201117	OH	E	O -	28	F	White	0.125
20201117	OH	W	A +	28	F	White	0.086
20201118	OH	E	O -	28	F	White	0.12
20201118	OH	E	B +	28	M	White	0.077
20201124	IN	W	A +	28	M	White	0.056
20201124	OH	E	A +	28	M	White	0.061
20201125	OH	E	A +	28	F	White	0.186
20201125	OH	E	O +	28	M	White	0.09
20201125	OH	E	B +	28	M	White	0.085
20201125	KY	KY	A -	28	F	White	0.223
20201128	OH	KY	A +	28	F	White	0.078
20201128	OH	E	O +	28	M	White	0.071
20201128	OH	E	O +	28	F	White	0.081
20201128	OH	E	O +	28	F	White	0.119
20201128	OH	E	O -	28	F	White	1.566
20201201	KY	KY	A +	28	F	White	0.121
20201201	OH	W	O -	28	M	White	0.189
20201201	KY	KY	A -	28	M	White	0.102
20201201	OH	W	B +	28	F	White	0.084
20201201	KY	KY	B +	28	M	White	0.574
20201201	OH	E	O +	28	F	White	0.101
20201204	KY	KY	A +	28	F	White	0.042
20201204	OH	W	A -	28	F	White	1.034
20201204	IN	W	O +	28	M	White	0.101
20201205	KY	KY	B +	28	F	White	0.472
20201205	OH	E	B +	28	M	White	0.133
20201205	OH	E	B +	28	M	White	0.06
20201205	OH	W	O +	28	M	White	2.04
20201208	KY	KY	B -	28	F	White	0.041
20200820	OH	W	A +	29	F	White	0.222
20200820	KY	KY	A +	29	F	White	0.152
20200820	KY	KY	AB +	29	F	White	0.198
20200820	OH	W	A -	29	M	White	0.148
20200824	KY	KY	A +	29	F	White	0.196
20200824	KY	KY	O +	29	F	White	0.138
20200902	OH	E	A +	29	M	White	0.085
20200902	OH	E	A +	29	M	White	0.094
20200905	OH	E	O -	29	F	White	0.051
20200905	OH	W	A -	29	F	White	0.036
20200908	KY	KY	O +	29	F	White	0.177
20200908	IN	W	B +	29	F	White	0.109
20200909	OH	E	A +	29	F	White	0.144
20200914	OH	W	A +	29	F	White	0.087
20200914	OH	W	A -	29	F	White	0.189
20200914	OH	E	A -	29	F	White	0.18
20200916	OH	E	O +	29	M	White	0.228
20200921	OH	W	A +	29	M	White	0.31
20200921	KY	KY	A +	29	M	White	0.154
20200922	OH	E	O +	29	M	White	0.137
20200924	KY	KY	O +	29	M	White	0.113
20200924	OH	W	A +	29	F	White	0.1
20200928	KY	KY	O +	29	F	White	0.08
20200928	OH	W	O +	29	M	White	0.083
20200928	OH	W	A -	29	F	White	0.088
20200928	KY	KY	O -	29	F	White	0.093
20200928	OH	E	O +	29	F	White	0.037
20200928	OH	W	A +	29	M	White	0.067
20200928	OH	E	O +	29	M	White	0.052
20200929	KY	KY	O +	29	F	White	0.118
20200929	OH	E	O +	29	M	White	0.091
20200929	OH	E	A -	29	M	White	0.061
20201001	OH	W	O +	29	F	White	0.083
20201003	KY	KY	O +	29	M	White	0.352
20201005	OH	E	O -	29	F	White	0.044
20201005	OH	E	O +	29	M	White	0.084
20201005	KY	KY	B +	29	M	White	0.072
20201007	IN	W	O -	29	F	White	0.3
20201007	OH	E	A -	29	M	White	0.057
20201012	OH	W	A -	29	M	White	0.225
20201012	OH	E	A +	29	M	White	0.077
20201015	OH	E	A +	29	M	White	0.406
20201015	OH	E	O +	29	M	White	0.184
20201015	OH	E	A +	29	M	White	0.068
20201021	OH	E	A +	29	M	White	0.103
20201021	OH	W	B +	29	F	White	0.074
20201021	OH	E	A +	29	F	White	0.077
20201026	IN	W	O -	29	F	White	0.1
20201026	OH	E	O +	29	F	White	0.107
20201026	OH	E	A -	29	M	White	0.095
20201026	KY	KY	O +	29	F	White	0.56
20201027	OH	W	O +	29	F	White	0.189
20201027	OH	E	O +	29	M	White	0.135
20201029	KY	KY	A -	29	F	White	0.176
20201029	KY	KY	A -	29	M	White	0.078
20201030	OH	W	O +	29	F	White	0.363
20201030	OH	W	O -	29	F	White	0.158
20201030	OH	E	B +	29	F	White	0.261
20201104	KY	KY	A +	29	F	White	0.093
20201104	OH	W	O -	29	F	White	0.195
20201105	OH	W	AB +	29	M	White	0.402
20201105	OH	E	A +	29	M	White	0.11
20201106	OH	E	O +	29	F	White	1.857
20201106	KY	KY	A +	29	F	White	0.057
20201106	OH	E	A +	29	M	White	0.168
20201107	OH	E	O +	29	M	White	1.932
20201107	OH	E	O +	29	M	White	0.087
20201107	OH	W	O -	29	F	White	0.162
20201107	KY	KY	B +	29	F	White	0.1
20201107	KY	KY	B +	29	F	White	0.046
20201112	OH	W	O -	29	M	White	0.12
20201112	OH	E	A +	29	M	White	0.09
20201116	OH	W	A +	29	F	White	0.142
20201116	OH	E	O +	29	F	White	0.157
20201117	OH	E	O +	29	M	White	0.572
20201118	KY	KY	A +	29	F	White	2.229
20201118	OH	E	A +	29	M	White	0.089
20201120	KY	KY	O +	29	M	White	0.143
20201124	OH	E	A +	29	F	White	2.112
20201128	KY	KY	A +	29	F	White	0.064
20201128	OH	E	A +	29	F	White	0.086
20201128	OH	E	A +	29	M	White	0.087
20201201	OH	E	O +	29	F	White	0.09
20201204	OH	E	A +	29	M	White	0.16
20201204	OH	E	O +	29	F	White	0.024
20201208	KY	KY	O -	29	M	White	0.049
20201208	OH	E	O +	29	F	White	0.056
20201208	OH	W	O +	29	M	White	0.056
20200813	KY	KY	O -	30	M	White	0.077
20200813	OH	E	O +	30	F	White	0.236
20200813	OH	W	A +	30	M	White	0.1
20200820	OH	E	A +	30	F	White	1.604
20200820	OH	E	A +	30	M	White	0.245
20200824	OH	W	A +	30	F	White	0.066
20200824	KY	KY	O +	30	F	White	0.228
20200826	KY	KY	B +	30	M	White	0.118
20200826	OH	E	A +	30	M	White	0.067
20200826	OH	E	O +	30	M	White	0.108
20200826	OH	E	O +	30	F	White	0.46
20200902	KY	KY	A +	30	M	White	0.251
20200904	OH	W	O +	30	F	White	0.166
20200904	KY	KY	O +	30	F	White	0.137
20200904	OH	E	B +	30	M	White	0.051
20200904	OH	W	B +	30	F	White	0.073
20200905	OH	E	B +	30	F	White	0.042
20200908	KY	KY	A +	30	F	White	0.073
20200908	OH	W	O -	30	F	White	0.005
20200908	KY	KY	O +	30	F	White	0.109
20200908	OH	W	O +	30	F	White	0.286
20200909	KY	KY	O +	30	F	White	0.241
20200914	OH	E	A -	30	M	White	0.197
20200916	OH	E	O +	30	M	White	0.005
20200916	KY	KY	AB +	30	M	White	0.206
20200921	OH	E	O +	30	F	White	0.242
20200921	OH	E	A +	30	F	White	0.288
20200921	OH	E	O +	30	M	White	0.144
20200921	OH	E	A +	30	M	White	0.354
20200921	OH	E	O +	30	M	White	0.003
20200922	OH	E	A +	30	F	White	0.159
20200922	OH	E	O +	30	F	White	0.029
20200924	OH	E	O +	30	F	White	0.078
20200924	IN	W	A +	30	M	White	-0.015
20200928	KY	KY	O +	30	F	White	0.075
20200928	KY	KY	A +	30	M	White	-0.005
20200929	OH	E	O -	30	M	White	0.055
20201001	OH	E	AB +	30	F	White	0.077
20201001	OH	E	A +	30	M	White	0.041
20201003	OH	E	O +	30	M	White	0.057
20201003	KY	KY	AB -	30	M	White	0.104
20201003	KY	KY	O -	30	M	White	0.082
20201003	OH	E	O -	30	F	White	0.119
20201003	OH	E	A +	30	F	White	0.186
20201003	OH	E	O +	30	M	White	0.067
20201005	OH	E	O +	30	F	White	0.14
20201005	KY	KY	A +	30	F	White	0.254
20201009	OH	E	O +	30	F	White	0.067
20201009	OH	E	O +	30	F	White	0.034
20201009	OH	E	O +	30	F	White	0.14
20201009	OH	E	A +	30	F	White	0.043
20201009	OH	E	O +	30	F	White	0.177
20201012	OH	W	O -	30	F	White	0.053
20201012	OH	E	A +	30	M	White	0.144
20201016	KY	KY	O -	30	F	White	0.158
20201016	KY	KY	O -	30	M	White	0.239
20201016	OH	E	O -	30	F	White	0.059
20201021	KY	KY	B +	30	F	White	0.088
20201021	OH	E	O -	30	F	White	0.058
20201021	KY	KY	A +	30	F	White	0.127
20201021	OH	E	A +	30	M	White	0.063
20201021	OH	E	O +	30	F	White	0.133
20201022	OH	E	B +	30	F	White	0.091
20201022	IN	W	O +	30	F	White	0.096
20201022	KY	KY	O -	30	M	White	0.096
20201022	OH	W	O +	30	F	White	0.066
20201022	KY	KY	A +	30	M	White	0.242
20201026	OH	W	O +	30	M	White	0.145
20201027	OH	E	O +	30	M	White	0.275
20201027	OH	E	B +	30	F	White	0.1
20201030	OH	E	O +	30	M	White	0.088
20201104	OH	E	O +	30	M	White	0.044
20201104	OH	E	O +	30	F	White	0.428
20201104	OH	E	B -	30	F	White	1.999
20201104	OH	E	O +	30	M	White	0.073
20201104	OH	E	O +	30	M	White	0.08
20201104	KY	KY	O +	30	F	White	0.126
20201104	NULL	KY	A +	30	M	White	0.133
20201105	OH	E	O +	30	F	White	0.08
20201105	OH	W	O +	30	M	White	0.058
20201105	OH	W	B +	30	M	White	0.043
20201105	OH	W	O +	30	F	White	0.084
20201105	OH	W	A +	30	F	White	0.069
20201105	OH	E	O +	30	F	White	0.069
20201106	KY	KY	O +	30	M	White	0.057
20201106	KY	KY	B +	30	F	White	0.16
20201106	OH	E	A +	30	M	White	0.067
20201106	OH	E	O +	30	F	White	-0.003
20201106	KY	KY	O +	30	M	White	0.194
20201107	KY	KY	A +	30	F	White	0.059
20201112	OH	E	A +	30	M	White	0.132
20201112	KY	KY	O +	30	F	White	0.809
20201112	OH	E	A +	30	F	White	0.074
20201116	OH	W	O +	30	M	White	0.131
20201116	OH	E	A -	30	F	White	0.14
20201120	OH	W	A +	30	M	White	1.977
20201120	OH	E	O +	30	M	White	0.121
20201124	KY	KY	A +	30	F	White	0.071
20201125	OH	E	A +	30	F	White	0.071
20201125	OH	E	O +	30	F	White	0.185
20201128	OH	W	AB +	30	M	White	0.033
20201201	OH	E	A +	30	F	White	0.077
20201201	OH	W	O -	30	F	White	0.224
20201201	KY	KY	B +	30	F	White	0.182
20201201	OH	E	O +	30	F	White	1.494
20201204	OH	W	A +	30	M	White	2.206
20201205	OH	W	A +	30	M	White	0.107
20201205	OH	W	A -	30	F	White	1.352
20201205	OH	W	O -	30	F	White	0.055
20201205	OH	W	A +	30	F	White	0.053
20201205	OH	E	O -	30	M	White	0.08
20201205	OH	W	AB +	30	F	White	0.068
20201205	OH	E	A +	30	F	White	0.121
20201208	OH	E	A +	30	M	White	0.055
20201208	KY	KY	B +	30	M	White	0.043
20201208	OH	E	A +	30	F	White	0.119
20201208	OH	E	A +	30	M	White	0.046
20200813	OH	E	B +	31	F	White	0.199
20200813	OH	E	O +	31	F	White	0.177
20200820	KY	KY	AB +	31	F	White	0.142
20200824	OH	E	A +	31	M	White	2.891
20200824	OH	E	O +	31	M	White	0.132
20200824	OH	W	A +	31	M	White	0.295
20200826	OH	E	AB -	31	M	White	0.18
20200826	KY	KY	A +	31	F	White	0.092
20200826	OH	E	A +	31	F	White	-0.028
20200902	KY	KY	A +	31	F	White	0.09
20200902	KY	KY	A +	31	F	White	0.216
20200902	OH	W	A +	31	F	White	0.359
20200904	OH	W	A +	31	F	White	0.147
20200904	OH	W	A +	31	F	White	0.145
20200904	OH	E	A -	31	M	White	0.09
20200904	OH	W	O -	31	M	White	-0.011
20200905	OH	W	A +	31	M	White	0.061
20200905	KY	KY	AB -	31	M	White	0.043
20200905	OH	W	O +	31	M	White	0.117
20200905	OH	E	A +	31	F	White	0.066
20200908	OH	E	A +	31	F	White	0.134
20200908	OH	KY	A -	31	F	White	0.062
20200909	KY	KY	A -	31	F	White	0.196
20200909	OH	E	AB +	31	F	White	0.178
20200909	KY	KY	B +	31	F	White	0.083
20200914	OH	W	A +	31	F	White	0.111
20200914	OH	E	O +	31	F	White	0.152
20200914	OH	W	B +	31	F	White	0.187
20200914	OH	W	O +	31	F	White	0.078
20200916	KY	KY	O +	31	F	White	0.498
20200916	KY	KY	A +	31	M	White	0.25
20200916	OH	E	A -	31	F	White	2.322
20200916	KY	KY	B +	31	M	White	0.191
20200918	OH	E	O +	31	F	White	0.309
20200918	KY	KY	B +	31	F	White	0.214
20200918	OH	E	O +	31	M	White	0.252
20200918	OH	W	O +	31	M	White	0.513
20200918	KY	KY	O -	31	F	White	0.132
20200918	OH	E	A +	31	F	White	0.19
20200921	OH	E	A -	31	F	White	0.267
20200921	OH	W	A +	31	M	White	0.363
20200921	OH	E	A +	31	F	White	0.232
20200921	OH	E	A -	31	F	White	0.11
20200921	OH	E	O -	31	F	White	0.128
20200922	OH	E	A -	31	F	White	0.076
20200924	OH	W	B -	31	F	White	0.105
20200924	OH	W	O +	31	F	White	0.131
20200924	IN	W	O +	31	F	White	0.185
20200924	KY	KY	O +	31	F	White	0.075
20200928	OH	W	O +	31	F	White	0.046
20200928	OH	W	O +	31	F	White	0.091
20200928	OH	W	AB +	31	F	White	0.173
20200928	KY	KY	O +	31	F	White	0.196
20200929	OH	E	O -	31	F	White	1.439
20201001	KY	KY	A +	31	F	White	0.139
20201001	OH	E	A +	31	M	White	0.107
20201001	OH	E	A -	31	M	White	0.243
20201003	OH	E	A -	31	M	White	0.045
20201005	OH	E	O +	31	M	White	0.079
20201007	KY	KY	A +	31	F	White	0.056
20201007	OH	W	O -	31	M	White	0.832
20201007	KY	KY	A +	31	F	White	0.1
20201007	KY	KY	O +	31	M	White	0.408
20201008	OH	E	O +	31	F	White	0.05
20201009	KY	KY	O +	31	F	White	0.092
20201009	OH	W	O +	31	F	White	0.085
20201009	OH	W	O -	31	M	White	1.41
20201012	OH	E	O +	31	F	White	0.379
20201012	OH	E	A +	31	F	White	0.103
20201012	OH	W	O -	31	F	White	0.064
20201015	OH	E	O +	31	M	White	0.057
20201015	OH	E	A +	31	M	White	-0.002
20201016	OH	E	O +	31	F	White	0.058
20201016	OH	E	O +	31	F	White	0.054
20201016	OH	E	O +	31	M	White	0.112
20201021	OH	E	O +	31	M	White	0.187
20201021	KY	KY	A +	31	F	White	0.106
20201021	OH	E	O +	31	M	White	0.064
20201026	OH	W	A +	31	F	White	0.183
20201027	KY	KY	B -	31	F	White	0.081
20201027	OH	W	A -	31	M	White	0.079
20201027	OH	E	A +	31	F	White	0.062
20201029	KY	KY	O +	31	F	White	0.074
20201029	OH	E	A +	31	M	White	0.119
20201030	OH	E	O +	31	F	White	0.04
20201030	OH	W	O -	31	F	White	0.139
20201030	OH	E	O +	31	F	White	0.22
20201104	KY	KY	O +	31	M	White	0.099
20201104	OH	W	A +	31	F	White	0.085
20201104	OH	E	O +	31	M	White	0.057
20201105	OH	E	O +	31	F	White	0.113
20201105	KY	KY	O +	31	M	White	0.028
20201105	OH	E	O -	31	F	White	0.233
20201105	OH	W	B +	31	M	White	0.205
20201105	OH	W	O +	31	F	White	0.055
20201106	KY	KY	AB +	31	M	White	0.097
20201106	OH	E	A +	31	M	White	0.102
20201106	OH	E	A +	31	M	White	0.054
20201106	OH	E	A +	31	F	White	0.05
20201107	OH	E	A +	31	F	White	0.103
20201107	OH	E	O +	31	M	White	0
20201107	OH	W	A +	31	F	White	0.119
20201107	OH	E	O -	31	F	White	0.093
20201107	OH	E	O +	31	F	White	0.143
20201107	OH	E	A +	31	F	White	0.048
20201107	OH	E	O -	31	F	White	0.154
20201116	KY	KY	B +	31	F	White	0.24
20201116	OH	W	A -	31	F	White	0.136
20201117	OH	E	O +	31	F	White	0.104
20201117	OH	E	A +	31	M	White	0.055
20201118	OH	E	O +	31	F	White	0.094
20201118	OH	E	B +	31	M	White	0.093
20201118	OH	W	O +	31	F	White	0.044
20201120	OH	W	O +	31	M	White	0.062
20201124	OH	W	A +	31	M	White	0.051
20201124	OH	E	A +	31	M	White	0.051
20201124	KY	KY	A +	31	F	White	0.081
20201124	KY	KY	O +	31	F	White	0.075
20201125	OH	E	O +	31	M	White	0.184
20201125	OH	E	B +	31	M	White	0.059
20201128	OH	W	O +	31	F	White	0.077
20201128	OH	E	A -	31	F	White	0.084
20201201	OH	W	O +	31	M	White	0.081
20201201	KY	KY	O +	31	F	White	0.081
20201205	OH	E	O -	31	M	White	0.047
20201205	OH	E	O +	31	M	White	0.33
20201208	OH	W	O +	31	F	White	0.154
20201208	KY	KY	O -	31	M	White	0.07
20201208	OH	E	B +	31	M	White	0.061
20201208	OH	E	O +	31	F	White	0.132
20201208	OH	E	O -	31	M	White	0.077
20200813	OH	E	O -	32	F	White	0.194
20200820	OH	E	A +	32	M	White	0.176
20200820	OH	E	O +	32	F	White	0.227
20200824	OH	E	O -	32	M	White	-0.004
20200824	OH	E	A -	32	M	White	0.273
20200826	OH	E	O +	32	M	White	0.147
20200826	OH	E	O -	32	F	White	0.099
20200826	OH	W	A +	32	F	White	0.159
20200904	OH	E	A +	32	F	White	0.425
20200904	OH	W	O +	32	F	White	0.125
20200904	OH	W	O -	32	F	White	-0.138
20200908	OH	E	O +	32	F	White	0.218
20200908	OH	E	O +	32	M	White	0.206
20200908	OH	E	O +	32	F	White	-0.001
20200908	OH	E	O -	32	F	White	0.263
20200914	OH	E	A -	32	M	White	0.16
20200914	OH	E	A +	32	F	White	0.144
20200914	OH	W	A +	32	M	White	0.102
20200914	OH	E	O +	32	F	White	0.119
20200916	OH	E	O +	32	M	White	0.361
20200916	OH	E	B +	32	F	White	0.199
20200918	OH	W	O +	32	M	White	0.736
20200918	OH	W	O -	32	F	White	0.492
20200918	OH	E	O +	32	F	White	0.31
20200918	KY	KY	O -	32	M	White	0.234
20200921	OH	E	A -	32	F	White	0.102
20200921	OH	W	A +	32	M	White	0.17
20200922	KY	KY	B +	32	M	White	0.096
20200924	IN	W	O -	32	M	White	0.052
20200924	OH	W	O +	32	M	White	0.032
20200928	OH	E	B -	32	M	White	0.275
20200928	OH	W	O +	32	F	White	0.042
20200929	OH	E	O +	32	M	White	0.097
20200929	OH	E	B -	32	F	White	0.069
20200929	OH	E	O -	32	M	White	0.204
20200929	OH	E	A +	32	F	White	0.165
20200929	OH	E	O +	32	F	White	0.116
20200929	OH	E	A +	32	F	White	0.036
20201001	OH	E	O +	32	F	White	0.144
20201001	OH	W	O -	32	F	White	0.038
20201001	OH	E	O -	32	F	White	0.063
20201001	OH	E	O +	32	F	White	0.162
20201003	OH	W	O -	32	F	White	0.214
20201003	OH	E	A -	32	M	White	0.115
20201003	KY	KY	A +	32	M	White	0.053
20201003	OH	W	A +	32	M	White	0.041
20201003	OH	E	O +	32	F	White	0.085
20201005	OH	E	O +	32	F	White	0.109
20201005	KY	KY	O +	32	M	White	0.074
20201007	OH	W	O +	32	M	White	0.043
20201009	OH	E	B -	32	M	White	0.116
20201009	OH	E	B +	32	F	White	-0.006
20201009	OH	E	A +	32	M	White	0.027
20201009	KY	KY	A +	32	M	White	0.169
20201012	OH	E	A +	32	F	White	0.231
20201012	OH	E	A +	32	F	White	0.077
20201012	OH	W	A +	32	F	White	0.086
20201015	KY	KY	O +	32	F	White	0.106
20201015	OH	W	O +	32	F	White	0.094
20201015	KY	KY	B +	32	M	White	0.105
20201015	OH	E	B +	32	F	White	0.001
20201015	KY	KY	A -	32	F	White	0.161
20201016	KY	KY	O -	32	M	White	0.753
20201016	OH	E	O +	32	M	White	0.073
20201016	OH	E	A +	32	F	White	0.14
20201016	OH	E	O +	32	F	White	0.099
20201016	OH	E	O +	32	F	White	0.12
20201021	KY	KY	A +	32	F	White	0.293
20201021	KY	KY	O +	32	M	White	0.187
20201021	KY	KY	A +	32	M	White	0.247
20201021	OH	E	O +	32	M	White	0.103
20201022	OH	W	A +	32	M	White	0.061
20201022	OH	W	A +	32	F	White	0.909
20201026	OH	E	B +	32	F	White	0.074
20201026	KY	KY	O -	32	F	White	0.036
20201026	OH	W	A +	32	M	White	0.039
20201026	OH	W	A -	32	M	White	0.08
20201027	OH	E	O +	32	F	White	0.057
20201027	OH	W	A +	32	F	White	0.079
20201029	OH	W	O +	32	F	White	0.035
20201030	OH	W	A +	32	M	White	0.062
20201030	OH	E	O +	32	M	White	0.428
20201104	OH	W	O +	32	F	White	0.049
20201104	KY	KY	O -	32	F	White	1.599
20201104	OH	W	A +	32	F	White	0.079
20201105	KY	KY	AB +	32	F	White	0.187
20201105	OH	W	O -	32	F	White	0.636
20201106	OH	E	B +	32	F	White	0.058
20201106	OH	E	B +	32	M	White	0.056
20201106	OH	E	A +	32	M	White	1.443
20201106	OH	W	B +	32	F	White	-0.001
20201106	OH	E	O +	32	M	White	0.061
20201107	OH	W	O -	32	F	White	0.114
20201107	OH	E	A +	32	M	White	0.735
20201112	OH	E	O -	32	M	White	0.095
20201116	KY	KY	O +	32	M	White	0.186
20201116	KY	KY	AB +	32	M	White	0.079
20201116	OH	E	O -	32	F	White	0.248
20201116	OH	E	O +	32	F	White	0.181
20201117	OH	W	O +	32	M	White	0.276
20201117	OH	E	O +	32	F	White	0.165
20201118	OH	E	O +	32	M	White	0.034
20201118	KY	KY	A +	32	M	White	0.044
20201120	OH	W	A +	32	F	White	0.059
20201120	OH	W	A +	32	F	White	0.056
20201124	KY	KY	O -	32	F	White	0.068
20201124	KY	KY	O +	32	F	White	0.148
20201124	OH	E	A +	32	F	White	0.053
20201124	OH	W	A +	32	F	White	1.894
20201125	OH	E	A +	32	F	White	0.052
20201125	OH	E	O -	32	F	White	0.13
20201125	OH	E	B +	32	F	White	0.161
20201125	OH	W	O +	32	M	White	0.04
20201128	OH	E	A -	32	M	White	0.064
20201201	OH	E	O +	32	F	White	0.114
20201201	KY	KY	O +	32	F	White	0.089
20201204	OH	E	O +	32	F	White	0.047
20201205	KY	KY	A +	32	F	White	0.621
20201205	KY	KY	A +	32	M	White	0.129
20200820	OH	E	O +	33	F	White	0.002
20200820	IN	W	O +	33	F	White	0.391
20200820	OH	E	O +	33	F	White	0.069
20200820	OH	E	AB +	33	F	White	0.696
20200820	OH	E	A -	33	F	White	0.375
20200820	OH	E	A +	33	F	White	0.262
20200824	OH	W	A +	33	M	White	0.197
20200824	OH	E	O +	33	M	White	0.17
20200824	OH	E	O +	33	M	White	0.215
20200826	KY	KY	A +	33	F	White	0.159
20200902	KY	KY	O +	33	F	White	0.107
20200902	KY	KY	O +	33	F	White	0.065
20200904	OH	E	B +	33	F	White	0.261
20200904	OH	E	O -	33	M	White	0.763
20200904	KY	KY	A +	33	M	White	-0.096
20200905	OH	W	A +	33	M	White	0.097
20200905	KY	KY	O +	33	M	White	0.135
20200905	KY	KY	O +	33	F	White	0.042
20200905	OH	W	A +	33	M	White	0.13
20200905	OH	E	A +	33	M	White	0.104
20200908	OH	E	O +	33	F	White	0.005
20200916	OH	E	B +	33	F	White	0.236
20200916	OH	W	O +	33	M	White	0.254
20200916	KY	KY	A +	33	M	White	0.308
20200916	OH	E	B +	33	M	White	0.245
20200918	OH	E	O +	33	M	White	0.25
20200921	OH	E	O +	33	F	White	0.378
20200921	OH	E	O +	33	F	White	0.104
20200921	OH	E	O +	33	F	White	0.351
20200922	KY	KY	A +	33	M	White	0.128
20200922	OH	W	A +	33	M	White	0.114
20200922	OH	E	O +	33	F	White	0.101
20200922	KY	KY	A +	33	M	White	0.374
20200924	OH	W	A +	33	M	White	0.129
20200924	OH	E	O +	33	F	White	0.133
20200928	KY	KY	A +	33	F	White	0.076
20200928	OH	E	O +	33	F	White	0.023
20200928	OH	E	A +	33	F	White	0.04
20200928	OH	E	A +	33	M	White	0.089
20200928	OH	E	A +	33	M	White	0.036
20200928	OH	E	O +	33	M	White	0.069
20200928	OH	E	O +	33	F	White	0.053
20200929	OH	W	A +	33	F	White	0.051
20200929	OH	E	A +	33	F	White	0.101
[truncated: 7,551 more rows]
